# Supplementary material for: 2-Amino­pyridinium 5-(5-chloro-2,4-dinitro­phen­yl)-1,3-dimethyl-2,4-dioxo-1,2,3,4-tetra­hydro­pyrimidin-6-olate
Source: Acta Crystallogr Sect E Struct Rep Online. 2011 Nov 30;67(Pt 12):o3475. doi: 10.1107/S1600536811049518 (PMC3239101; doi:10.1107/S1600536811049518)
Supplement: Supplementary file 1 [file e-67-o3475-sup1.cif]

##############################################################################
#                                                                            #
# This CIF contains the data in a paper accepted for publication in          #
# Acta Crystallographica Section E. It conforms to the requirements of       #
# Notes for Authors for Acta Crystallographica Section E, and has been       #
# peer reviewed under the auspices of the IUCr Commission on Journals.       #
#                                                                            #
# Full details of the Crystallographic Information File format               #
# are given in the paper "The Crystallographic Information File (CIF):       #
# a New Standard Archive File for Crystallography" by S. R. Hall, F. H.      #
# Allen and I. D. Brown [Acta Cryst. (1991), A47, 655-685].                  #
#                                                                            #
# The current version of the core CIF dictionary is obtainable from          #
# ftp://ftp.iucr.org/pub/cif_core.dic.                                       #
#                                                                            #
# Software is freely available for graphical display of the structure(s)     #
# in this CIF. For information consult the CIF software page                 #
# http://www.iucr.org/resources/cif/software.                                #
#                                                                            #
# This file may be used for bona fide research purposes within the           #
# scientific community so long as proper attribution is given to the journal # 
# article from which it was obtained.                                        #
#                                                                            #
##############################################################################
data_global
_audit_creation_method     'PLATON <TABLE ACC> option'
_journal_date_recd_electronic     2011-11-12
_journal_date_accepted     2011-11-19
_journal_name_full     'Acta Crystallographica, Section E'
_journal_year     2011
_journal_volume     67
_journal_issue     12
_journal_page_first     o3475
_journal_page_last     o3475
_journal_paper_category     QO
_journal_paper_doi     10.1107/S1600536811049518
_journal_coeditor_code     HB6510
_publ_contact_author_name     'D. Kalaivani'
_publ_contact_author_address
;PG & Research Department of Chemistry
Seethalakshmi Ramaswami College
Tiruchirappalli 620 002
Tamil Nadu, India
;
_publ_contact_author_email     'kalaivbalaj@yahoo.co.in'
_publ_contact_author_fax     ?
_publ_contact_author_phone     ?
_publ_section_title
;\
2-Aminopyridinium
5-(5-chloro-2,4-dinitrophenyl)-1,3-dimethyl-2,4-dioxo-1,2,3,4-\
tetrahydropyrimidin-6-olate
;
loop_
    _publ_author_name
    _publ_author_address
    'Vaduganathan Manickkam'
;PG & Research Department of Chemistry
Seethalakshmi Ramaswami College
Tiruchirappalli 620 002
Tamil Nadu, India
;
    'Doraisamyraja Kalaivani'
;PG & Research Department of Chemistry
Seethalakshmi Ramaswami College
Tiruchirappalli 620 002
Tamil Nadu, India
;
data_I
_chemical_name_systematic
;
2-Aminopyridinium 5-(5-chloro-2,4-dinitrophenyl)-1,3-dimethyl-2,4-dioxo-
1,2,3,4-tetrahydropyrimidin-6-olate
;
_chemical_name_common
;
2-aminopyridinium-5-(3-chloro-4,6-dinitrophenyl)-1,3-dimethylbarbiturate
;
_chemical_formula_moiety     'C5 H7 N2 +, C12 H8 Cl N4 O7 -'
_chemical_formula_sum     'C17 H15 Cl N6 O7'
_chemical_formula_structural     ?
_chemical_formula_iupac     'C5 H7 N2 +, C12 H8 Cl N4 O7 -'
_chemical_formula_weight     450.80
_chemical_melting_point     ?
_symmetry_cell_setting     monoclinic
_symmetry_space_group_name_H-M     'P 21/c'
_symmetry_space_group_name_Hall     '-P 2ybc'
loop_
    _symmetry_equiv_pos_site_id
    _symmetry_equiv_pos_as_xyz
    1 x,y,z
    2 -x,1/2+y,1/2-z
    3 -x,-y,-z
    4 x,1/2-y,1/2+z
_cell_length_a     8.578(5)
_cell_length_b     11.229(5)
_cell_length_c     19.952(5)
_cell_angle_alpha     90
_cell_angle_beta     94.952(5)
_cell_angle_gamma     90
_cell_volume     1914.7(15)
_cell_formula_units_Z     4
_cell_measurement_reflns_used     4951
_cell_measurement_theta_min     2.40
_cell_measurement_theta_max     25.10
_cell_measurement_temperature     293
_cell_special_details
;
;
_exptl_crystal_description     'block'
_exptl_crystal_colour     'colourless'
_exptl_crystal_size_max     0.30
_exptl_crystal_size_mid     0.20
_exptl_crystal_size_min     0.20
_exptl_crystal_size_rad     ?
_exptl_crystal_density_diffrn     1.564
_exptl_crystal_density_meas     ?
_exptl_crystal_density_method     'Not Measured'
_exptl_crystal_F_000     928
_exptl_absorpt_coefficient_mu     0.257
_exptl_absorpt_correction_type     multi-scan
_exptl_absorpt_process_details     '(SADABS; Bruker, 2004)'
_exptl_absorpt_correction_T_min     0.882
_exptl_absorpt_correction_T_max     0.941
_exptl_special_details
;
;
_diffrn_ambient_temperature     293
_diffrn_radiation_type     'MoK\a'
_diffrn_radiation_wavelength     0.71073
_diffrn_radiation_source     'fine-focus sealed tube'
_diffrn_radiation_monochromator     graphite
_diffrn_measurement_device_type     'Bruker Kappa APEXII CCD'
_diffrn_measurement_method     '\w and \f scan'
_diffrn_detector_area_resol_mean     ?
_diffrn_reflns_number     19182
_diffrn_reflns_av_R_equivalents     0.0315
_diffrn_reflns_av_sigmaI/netI     0.0275
_diffrn_reflns_theta_min     2.05
_diffrn_reflns_theta_max     26.74
_diffrn_reflns_theta_full     26.74
_diffrn_measured_fraction_theta_max     0.999
_diffrn_measured_fraction_theta_full     0.999
_diffrn_reflns_limit_h_min     -9
_diffrn_reflns_limit_h_max     10
_diffrn_reflns_limit_k_min     -14
_diffrn_reflns_limit_k_max     14
_diffrn_reflns_limit_l_min     -18
_diffrn_reflns_limit_l_max     25
_diffrn_reflns_reduction_process
;
;
_diffrn_standards_number     0
_diffrn_standards_interval_count     .
_diffrn_standards_interval_time     .
_diffrn_standards_decay_%     ?
_refine_special_details
;
Refinement on <i>F</i>^2^ for ALL reflections except those flagged by the user
for potential systematic errors. Weighted <i>R</i>-factors <i>wR</i> and all
goodnesses of fit <i>S</i> are based on <i>F</i>^2^, conventional
<i>R</i>-factors <i>R</i> are based on <i>F</i>, with <i>F</i> set to zero for
negative <i>F</i>^2^. The observed criterion of <i>F</i>^2^ > \s(<i>F</i>^2^)
is used only for calculating -<i>R</i>-factor-obs <i>etc</i>. and is not
relevant to the choice of reflections for refinement. <i>R</i>-factors based
on <i>F</i>^2^ are statistically about twice as large as those based on
<i>F</i>, and <i>R</i>-factors based on ALL data will be even larger.
;
_reflns_number_total     4053
_reflns_number_gt     2996
_reflns_threshold_expression     I>2\s(I)
_refine_ls_structure_factor_coef     Fsqd
_refine_ls_matrix_type     full
_refine_ls_R_factor_all     0.0638
_refine_ls_R_factor_gt     0.0443
_refine_ls_wR_factor_gt     0.1129
_refine_ls_wR_factor_ref     0.1242
_refine_ls_goodness_of_fit_ref     1.061
_refine_ls_restrained_S_all     1.109
_refine_ls_number_reflns     4053
_refine_ls_number_parameters     315
_refine_ls_number_restraints     28
_refine_ls_number_constraints     ?
_refine_ls_hydrogen_treatment     mixed
_refine_ls_weighting_scheme     calc
_refine_ls_weighting_details
         'calc w=1/[\s^2^(Fo^2^)+(0.0563P)^2^+0.6796P] where P=(Fo^2^+2Fc^2^)/3'
_atom_sites_solution_hydrogens     geom
_atom_sites_solution_primary     direct
_atom_sites_solution_secondary     difmap
_refine_ls_shift/su_max     0.001
_refine_ls_shift/su_mean     0.000
_refine_diff_density_max     0.378
_refine_diff_density_min     -0.249
_refine_ls_extinction_method     'SHELXL97 (Sheldrick, 2008)'
_refine_ls_extinction_coef     0.0051(11)
_refine_ls_extinction_expression
                                  'FC^*^=KFC[1+0.001XFC^2^\L^3^/SIN(2\Q)]^-1/4^'
_refine_ls_abs_structure_details     ?
_refine_ls_abs_structure_Flack     .
loop_
    _atom_type_symbol
    _atom_type_description
    _atom_type_scat_dispersion_real
    _atom_type_scat_dispersion_imag
    _atom_type_scat_source
    O O 0.0106 0.0060 'International Tables Vol C Tables 4.2.6.8 and 6.1.1.4'
    N N 0.0061 0.0033 'International Tables Vol C Tables 4.2.6.8 and 6.1.1.4'
    Cl Cl 0.1484 0.1585 'International Tables Vol C Tables 4.2.6.8 and 6.1.1.4'
    H H 0.0000 0.0000 'International Tables Vol C Tables 4.2.6.8 and 6.1.1.4'
    C C 0.0033 0.0016 'International Tables Vol C Tables 4.2.6.8 and 6.1.1.4'
_computing_data_collection     'APEX2 (Bruker, 2004)'
_computing_cell_refinement     'SAINT (Bruker, 2004)'
_computing_data_reduction     'SAINT (Bruker, 2004)'
_computing_structure_solution     'SIR92 (Altomare <i>et al.</i>, 1993)'
_computing_structure_refinement     'SHELXL97 (Sheldrick, 2008)'
_computing_molecular_graphics
             'ORTEP-3 (Farrugia, 1997) and Mercury (Macrae <i>et al.</i>, 2006)'
_computing_publication_material     'SHELXL97 (Sheldrick, 2008)'
loop_
    _atom_site_type_symbol
    _atom_site_label
    _atom_site_fract_x
    _atom_site_fract_y
    _atom_site_fract_z
    _atom_site_U_iso_or_equiv
    _atom_site_thermal_displace_type
    _atom_site_calc_flag
    _atom_site_refinement_flags
    _atom_site_occupancy
    Cl Cl1 1.03304(8) 0.08804(7) 0.22906(3) 0.0650(2) Uani . . 1.000
    O O1 1.11087(18) 0.53725(16) -0.12650(8) 0.0532(6) Uani . . 1.000
    O O2 1.24783(16) 0.23068(14) 0.01566(8) 0.0460(5) Uani . . 1.000
    O O3 0.72232(15) 0.33672(15) -0.03589(7) 0.0459(5) Uani . . 1.000
    O O4 0.7709(6) -0.1850(3) 0.15232(19) 0.1030(18) Uani . . 0.710(6)
    O O5 0.7145(5) -0.0500(3) 0.22061(16) 0.0947(14) Uani . . 0.710(6)
    O O6 0.8277(2) 0.09835(17) -0.09732(8) 0.0562(6) Uani . . 1.000
    O O7 0.6060(2) 0.0610(2) -0.05967(10) 0.0784(8) Uani . . 1.000
    N N1 0.91735(19) 0.43435(15) -0.08264(8) 0.0365(5) Uani . . 1.000
    N N2 1.17873(18) 0.38319(16) -0.05623(8) 0.0388(5) Uani . . 1.000
    N N3 0.7806(3) -0.0840(2) 0.17169(11) 0.0648(9) Uani . . 1.000
    N N4 0.7452(2) 0.08402(17) -0.05157(9) 0.0448(6) Uani . . 1.000
    C C1 1.0719(2) 0.4558(2) -0.09035(10) 0.0381(6) Uani . . 1.000
    C C2 1.1398(2) 0.29008(19) -0.01345(10) 0.0365(6) Uani . . 1.000
    C C3 0.9800(2) 0.27172(18) -0.00748(10) 0.0350(6) Uani . . 1.000
    C C4 0.8653(2) 0.34440(18) -0.04092(9) 0.0351(6) Uani . . 1.000
    C C5 0.9311(2) 0.17671(18) 0.03654(10) 0.0345(6) Uani . . 1.000
    C C6 0.9943(2) 0.1711(2) 0.10340(10) 0.0398(6) Uani . . 1.000
    C C7 0.9474(2) 0.0883(2) 0.14804(10) 0.0408(7) Uani . . 1.000
    C C8 0.8320(2) 0.00736(19) 0.12644(11) 0.0423(7) Uani . . 1.000
    C C9 0.7662(2) 0.00879(19) 0.06162(11) 0.0417(7) Uani . . 1.000
    C C10 0.8161(2) 0.09193(18) 0.01787(10) 0.0355(6) Uani . . 1.000
    C C11 0.8007(3) 0.5095(2) -0.11964(11) 0.0456(7) Uani . . 1.000
    C C12 1.3446(2) 0.4019(2) -0.06582(13) 0.0545(8) Uani . . 1.000
    O O4' 0.6703(16) -0.1204(15) 0.1656(8) 0.152(5) Uani . . 0.290(6)
    O O5' 0.8902(10) -0.1336(8) 0.2104(5) 0.102(3) Uani . . 0.290(6)
    N N5 0.6809(2) 0.31348(18) 0.17967(10) 0.0481(6) Uani . . 1.000
    N N6 0.5498(2) 0.2728(2) 0.07658(10) 0.0532(7) Uani . . 1.000
    C C13 0.5615(2) 0.2616(2) 0.14244(11) 0.0400(7) Uani . . 1.000
    C C14 0.4528(3) 0.1982(2) 0.17685(12) 0.0495(8) Uani . . 1.000
    C C15 0.4704(3) 0.1919(3) 0.24481(13) 0.0594(9) Uani . . 1.000
    C C16 0.5962(3) 0.2470(3) 0.28138(13) 0.0619(9) Uani . . 1.000
    C C17 0.6990(3) 0.3063(2) 0.24771(13) 0.0575(9) Uani . . 1.000
    H H6 1.07120 0.22570 0.11820 0.0480 Uiso calc R 1.000
    H H11B 0.71160 0.46200 -0.13510 0.0680 Uiso calc R 1.000
    H H11C 0.84510 0.54440 -0.15760 0.0680 Uiso calc R 1.000
    H H12A 1.35390 0.43670 -0.10920 0.0820 Uiso calc R 1.000
    H H12B 1.39840 0.32690 -0.06300 0.0820 Uiso calc R 1.000
    H H12C 1.39000 0.45440 -0.03150 0.0820 Uiso calc R 1.000
    H H9 0.68870 -0.04570 0.04740 0.0500 Uiso calc R 1.000
    H H11A 0.76860 0.57140 -0.09060 0.0680 Uiso calc R 1.000
    H H5A 0.744(2) 0.3561(18) 0.1589(10) 0.049(7) Uiso . . 1.000
    H H6A 0.467(2) 0.249(3) 0.0536(13) 0.073(9) Uiso . . 1.000
    H H6B 0.623(2) 0.302(2) 0.0556(12) 0.069(8) Uiso . . 1.000
    H H14 0.36870 0.16050 0.15310 0.0590 Uiso calc R 1.000
    H H15 0.39740 0.15020 0.26750 0.0710 Uiso calc R 1.000
    H H16 0.60800 0.24250 0.32810 0.0740 Uiso calc R 1.000
    H H17 0.78410 0.34320 0.27120 0.0690 Uiso calc R 1.000
loop_
    _atom_site_aniso_label
    _atom_site_aniso_U_11
    _atom_site_aniso_U_22
    _atom_site_aniso_U_33
    _atom_site_aniso_U_12
    _atom_site_aniso_U_13
    _atom_site_aniso_U_23
    Cl1 0.0728(4) 0.0825(5) 0.0377(3) -0.0051(3) -0.0068(3) 0.0101(3)
    O1 0.0544(9) 0.0594(11) 0.0458(9) -0.0187(8) 0.0043(7) 0.0157(8)
    O2 0.0325(7) 0.0504(9) 0.0544(9) -0.0007(6) 0.0004(6) 0.0074(8)
    O3 0.0312(7) 0.0556(10) 0.0516(9) 0.0007(7) 0.0071(6) 0.0137(8)
    O4 0.186(4) 0.0408(19) 0.091(3) -0.016(2) 0.063(3) 0.0045(17)
    O5 0.149(3) 0.082(2) 0.0616(19) -0.041(2) 0.058(2) -0.0098(17)
    O6 0.0605(10) 0.0705(12) 0.0379(9) -0.0008(8) 0.0061(7) -0.0040(8)
    O7 0.0489(10) 0.1158(18) 0.0668(12) -0.0312(11) -0.0159(8) 0.0137(12)
    N1 0.0365(8) 0.0383(10) 0.0345(9) -0.0047(7) 0.0023(7) 0.0049(8)
    N2 0.0319(8) 0.0457(11) 0.0397(9) -0.0083(7) 0.0079(7) 0.0043(8)
    N3 0.0844(17) 0.0585(16) 0.0519(14) -0.0244(13) 0.0078(12) 0.0123(12)
    N4 0.0436(10) 0.0453(11) 0.0443(10) -0.0049(8) -0.0024(8) 0.0028(9)
    C1 0.0434(11) 0.0418(12) 0.0292(10) -0.0116(9) 0.0035(8) -0.0015(9)
    C2 0.0334(10) 0.0394(12) 0.0368(11) -0.0061(8) 0.0030(8) -0.0013(9)
    C3 0.0322(10) 0.0380(11) 0.0347(10) -0.0040(8) 0.0027(8) 0.0035(9)
    C4 0.0349(10) 0.0370(11) 0.0338(10) -0.0045(8) 0.0049(8) 0.0015(9)
    C5 0.0285(9) 0.0361(11) 0.0390(11) 0.0009(8) 0.0040(8) 0.0023(9)
    C6 0.0370(10) 0.0408(12) 0.0408(11) -0.0062(9) -0.0003(8) 0.0027(10)
    C7 0.0460(11) 0.0416(12) 0.0345(11) 0.0016(9) 0.0015(9) 0.0038(10)
    C8 0.0479(12) 0.0378(12) 0.0426(12) -0.0017(9) 0.0113(9) 0.0075(10)
    C9 0.0379(10) 0.0377(12) 0.0495(12) -0.0060(9) 0.0047(9) 0.0010(10)
    C10 0.0330(9) 0.0382(11) 0.0349(10) -0.0002(8) 0.0011(8) 0.0017(9)
    C11 0.0496(12) 0.0420(13) 0.0441(12) -0.0024(10) -0.0028(9) 0.0092(10)
    C12 0.0361(11) 0.0690(17) 0.0598(15) -0.0140(11) 0.0121(10) 0.0068(13)
    O4' 0.117(7) 0.166(9) 0.170(9) -0.057(7) -0.003(6) 0.078(8)
    O5' 0.096(5) 0.092(6) 0.116(6) 0.000(4) -0.007(4) 0.078(5)
    N5 0.0361(9) 0.0528(12) 0.0555(12) -0.0102(8) 0.0046(8) 0.0082(10)
    N6 0.0390(11) 0.0754(15) 0.0458(12) -0.0071(10) 0.0080(9) 0.0075(11)
    C13 0.0328(10) 0.0425(12) 0.0451(12) 0.0019(9) 0.0066(8) 0.0022(10)
    C14 0.0414(11) 0.0566(15) 0.0512(14) -0.0118(10) 0.0081(10) -0.0022(12)
    C15 0.0610(15) 0.0685(18) 0.0508(14) -0.0150(13) 0.0166(12) 0.0058(13)
    C16 0.0702(16) 0.0725(18) 0.0429(13) -0.0057(14) 0.0048(12) 0.0003(13)
    C17 0.0535(14) 0.0628(17) 0.0542(15) -0.0091(12) -0.0064(11) -0.0014(13)
_geom_special_details
;
Bond distances, angles <i>etc</i>. have been calculated using the rounded
fractional coordinates. All su's are estimated from the variances of the
(full) variance-covariance matrix. The cell e.s.d.'s are taken into account in
the estimation of distances, angles and torsion angles
;
loop_
    _geom_bond_atom_site_label_1
    _geom_bond_atom_site_label_2
    _geom_bond_site_symmetry_1
    _geom_bond_site_symmetry_2
    _geom_bond_distance
    _geom_bond_publ_flag
    Cl1 C7 . . 1.717(2) n
    O1 C1 . . 1.229(3) n
    O2 C2 . . 1.244(3) n
    O3 C4 . . 1.242(2) n
    O4 N3 . . 1.199(4) n
    O4' N3 . . 1.028(15) n
    O5 N3 . . 1.231(4) n
    O5' N3 . . 1.290(10) n
    O6 N4 . . 1.213(3) n
    O7 N4 . . 1.219(3) n
    N1 C4 . . 1.406(3) n
    N1 C1 . . 1.369(3) n
    N1 C11 . . 1.460(3) n
    N2 C12 . . 1.467(2) n
    N2 C2 . . 1.408(3) n
    N2 C1 . . 1.364(3) n
    N3 C8 . . 1.460(3) n
    N4 C10 . . 1.467(3) n
    N5 C13 . . 1.345(3) n
    N5 C17 . . 1.355(3) n
    N6 C13 . . 1.315(3) n
    N5 H5A . . 0.856(19) no
    N6 H6B . . 0.85(2) no
    N6 H6A . . 0.85(2) no
    C2 C3 . . 1.401(3) no
    C3 C4 . . 1.402(3) no
    C3 C5 . . 1.466(3) no
    C5 C6 . . 1.397(3) no
    C5 C10 . . 1.398(3) no
    C6 C7 . . 1.372(3) no
    C7 C8 . . 1.385(3) no
    C8 C9 . . 1.366(3) no
    C9 C10 . . 1.372(3) no
    C6 H6 . . 0.9300 no
    C9 H9 . . 0.9300 no
    C11 H11C . . 0.9600 no
    C11 H11A . . 0.9600 no
    C11 H11B . . 0.9600 no
    C12 H12A . . 0.9600 no
    C12 H12B . . 0.9600 no
    C12 H12C . . 0.9600 no
    C13 C14 . . 1.399(3) no
    C14 C15 . . 1.353(4) no
    C15 C16 . . 1.394(4) no
    C16 C17 . . 1.332(4) no
    C14 H14 . . 0.9300 no
    C15 H15 . . 0.9300 no
    C16 H16 . . 0.9300 no
    C17 H17 . . 0.9300 no
loop_
    _geom_angle_atom_site_label_1
    _geom_angle_atom_site_label_2
    _geom_angle_atom_site_label_3
    _geom_angle_site_symmetry_1
    _geom_angle_site_symmetry_2
    _geom_angle_site_symmetry_3
    _geom_angle
    _geom_angle_publ_flag
    C1 N1 C4 . . . 123.57(17) n
    C1 N1 C11 . . . 118.01(17) n
    C4 N1 C11 . . . 118.42(16) n
    C1 N2 C2 . . . 124.21(16) n
    C1 N2 C12 . . . 117.82(17) n
    C2 N2 C12 . . . 117.96(16) n
    O4 N3 O5 . . . 121.7(3) n
    O4 N3 C8 . . . 118.8(3) n
    O5 N3 C8 . . . 117.2(2) n
    O4' N3 C8 . . . 122.0(9) n
    O5' N3 C8 . . . 115.5(4) n
    O4' N3 O5' . . . 121.0(10) n
    O6 N4 O7 . . . 123.84(19) n
    O6 N4 C10 . . . 118.78(17) n
    O7 N4 C10 . . . 117.37(17) n
    C13 N5 C17 . . . 122.9(2) n
    C17 N5 H5A . . . 119.7(13) no
    C13 N5 H5A . . . 117.3(13) no
    C13 N6 H6B . . . 122.2(15) no
    C13 N6 H6A . . . 119.6(17) no
    H6A N6 H6B . . . 118(2) no
    O1 C1 N1 . . . 120.80(18) n
    N1 C1 N2 . . . 117.01(18) n
    O1 C1 N2 . . . 122.19(17) n
    O2 C2 N2 . . . 118.36(16) n
    O2 C2 C3 . . . 125.17(19) n
    N2 C2 C3 . . . 116.47(17) n
    C4 C3 C5 . . . 118.91(16) no
    C2 C3 C4 . . . 121.69(18) no
    C2 C3 C5 . . . 119.38(17) no
    O3 C4 C3 . . . 125.33(18) n
    O3 C4 N1 . . . 117.64(17) n
    N1 C4 C3 . . . 117.02(16) n
    C3 C5 C10 . . . 124.59(18) no
    C6 C5 C10 . . . 115.49(18) no
    C3 C5 C6 . . . 119.82(17) no
    C5 C6 C7 . . . 122.62(18) no
    Cl1 C7 C8 . . . 121.88(17) n
    Cl1 C7 C6 . . . 119.14(15) n
    C6 C7 C8 . . . 118.99(19) no
    N3 C8 C7 . . . 121.0(2) n
    N3 C8 C9 . . . 118.15(19) n
    C7 C8 C9 . . . 120.85(19) no
    C8 C9 C10 . . . 118.98(18) no
    C5 C10 C9 . . . 123.07(19) no
    N4 C10 C5 . . . 121.22(18) n
    N4 C10 C9 . . . 115.67(17) n
    C5 C6 H6 . . . 119.00 no
    C7 C6 H6 . . . 119.00 no
    C10 C9 H9 . . . 121.00 no
    C8 C9 H9 . . . 120.00 no
    H11A C11 H11C . . . 110.00 no
    N1 C11 H11A . . . 109.00 no
    N1 C11 H11B . . . 109.00 no
    H11A C11 H11B . . . 110.00 no
    H11B C11 H11C . . . 109.00 no
    N1 C11 H11C . . . 109.00 no
    H12B C12 H12C . . . 109.00 no
    H12A C12 H12C . . . 109.00 no
    N2 C12 H12A . . . 109.00 no
    N2 C12 H12B . . . 109.00 no
    N2 C12 H12C . . . 109.00 no
    H12A C12 H12B . . . 109.00 no
    N5 C13 C14 . . . 117.2(2) n
    N6 C13 C14 . . . 122.84(19) n
    N5 C13 N6 . . . 119.95(19) n
    C13 C14 C15 . . . 119.8(2) no
    C14 C15 C16 . . . 121.0(3) no
    C15 C16 C17 . . . 118.3(2) no
    N5 C17 C16 . . . 120.8(2) n
    C13 C14 H14 . . . 120.00 no
    C15 C14 H14 . . . 120.00 no
    C14 C15 H15 . . . 120.00 no
    C16 C15 H15 . . . 119.00 no
    C15 C16 H16 . . . 121.00 no
    C17 C16 H16 . . . 121.00 no
    N5 C17 H17 . . . 120.00 no
    C16 C17 H17 . . . 120.00 no
loop_
    _geom_torsion_atom_site_label_1
    _geom_torsion_atom_site_label_2
    _geom_torsion_atom_site_label_3
    _geom_torsion_atom_site_label_4
    _geom_torsion_site_symmetry_1
    _geom_torsion_site_symmetry_2
    _geom_torsion_site_symmetry_3
    _geom_torsion_site_symmetry_4
    _geom_torsion
    _geom_torsion_publ_flag
    C4 N1 C1 O1 . . . . -178.55(19) no
    C11 N1 C1 O1 . . . . 1.2(3) no
    C4 N1 C1 N2 . . . . 1.4(3) no
    C11 N1 C1 N2 . . . . -178.89(18) no
    C1 N1 C4 C3 . . . . -1.9(3) no
    C11 N1 C4 C3 . . . . 178.34(18) no
    C1 N1 C4 O3 . . . . 177.10(18) no
    C11 N1 C4 O3 . . . . -2.6(3) no
    C1 N2 C2 O2 . . . . -179.13(19) no
    C2 N2 C1 N1 . . . . -1.0(3) no
    C12 N2 C1 N1 . . . . 177.76(18) no
    C2 N2 C1 O1 . . . . 178.9(2) no
    C12 N2 C1 O1 . . . . -2.3(3) no
    C12 N2 C2 C3 . . . . -177.59(19) no
    C12 N2 C2 O2 . . . . 2.2(3) no
    C1 N2 C2 C3 . . . . 1.1(3) no
    O5 N3 C8 C9 . . . . -116.6(3) no
    O4 N3 C8 C9 . . . . 46.4(4) no
    O5 N3 C8 C7 . . . . 65.2(3) no
    O4 N3 C8 C7 . . . . -131.8(3) no
    O6 N4 C10 C5 . . . . 38.9(3) no
    O7 N4 C10 C5 . . . . -142.5(2) no
    O7 N4 C10 C9 . . . . 39.8(3) no
    O6 N4 C10 C9 . . . . -138.9(2) no
    C13 N5 C17 C16 . . . . -0.6(4) no
    C17 N5 C13 C14 . . . . 0.1(3) no
    C17 N5 C13 N6 . . . . 179.4(2) no
    N2 C2 C3 C5 . . . . -179.65(17) no
    O2 C2 C3 C4 . . . . 178.6(2) no
    N2 C2 C3 C4 . . . . -1.7(3) no
    O2 C2 C3 C5 . . . . 0.7(3) no
    C2 C3 C4 O3 . . . . -176.86(19) no
    C4 C3 C5 C10 . . . . 50.9(3) no
    C2 C3 C5 C10 . . . . -131.1(2) no
    C4 C3 C5 C6 . . . . -125.3(2) no
    C5 C3 C4 O3 . . . . 1.1(3) no
    C2 C3 C5 C6 . . . . 52.7(3) no
    C2 C3 C4 N1 . . . . 2.1(3) no
    C5 C3 C4 N1 . . . . -179.97(18) no
    C6 C5 C10 N4 . . . . -177.07(17) no
    C3 C5 C10 N4 . . . . 6.6(3) no
    C3 C5 C10 C9 . . . . -175.78(18) no
    C6 C5 C10 C9 . . . . 0.5(3) no
    C10 C5 C6 C7 . . . . 0.0(3) no
    C3 C5 C6 C7 . . . . 176.49(18) no
    C5 C6 C7 Cl1 . . . . 179.60(16) no
    C5 C6 C7 C8 . . . . -0.5(3) no
    C6 C7 C8 C9 . . . . 0.5(3) no
    Cl1 C7 C8 C9 . . . . -179.60(16) no
    C6 C7 C8 N3 . . . . 178.68(19) no
    Cl1 C7 C8 N3 . . . . -1.4(3) no
    N3 C8 C9 C10 . . . . -178.23(19) no
    C7 C8 C9 C10 . . . . 0.0(3) no
    C8 C9 C10 C5 . . . . -0.5(3) no
    C8 C9 C10 N4 . . . . 177.19(17) no
    N5 C13 C14 C15 . . . . 0.4(3) no
    N6 C13 C14 C15 . . . . -178.9(2) no
    C13 C14 C15 C16 . . . . -0.5(4) no
    C14 C15 C16 C17 . . . . 0.0(5) no
    C15 C16 C17 N5 . . . . 0.5(4) no
loop_
    _geom_hbond_atom_site_label_D
    _geom_hbond_atom_site_label_H
    _geom_hbond_atom_site_label_A
    _geom_hbond_site_symmetry_A
    _geom_hbond_distance_DH
    _geom_hbond_distance_HA
    _geom_hbond_distance_DA
    _geom_hbond_angle_DHA
    _geom_hbond_publ_flag
    N5 H5A O1 3_765 0.856(19) 1.882(19) 2.730(3) 170.8(19) yes
    N6 H6A O2 1_455 0.85(2) 1.976(19) 2.805(3) 163(3) yes
    N6 H6B O3 . 0.85(2) 2.12(2) 2.883(3) 150(2) yes
    C9 H9 O2 3_755 0.9300 2.51 3.097(3) 121 yes
    C9 H9 O7 3_655 0.9300 2.57 3.285(3) 134 yes
    C11 H11C O5 4_554 0.9600 2.59 3.241(4) 126 yes
