# Supplementary material for: 2-Amino­pyridinium 5-(5-chloro-2,4-dinitro­phen­yl)-1,3-dimethyl-2,4-dioxo-1,2,3,4-tetra­hydro­pyrimidin-6-olate
Source: Acta Crystallogr Sect E Struct Rep Online. 2011 Nov 30;67(Pt 12):o3475. doi: 10.1107/S1600536811049518 (PMC3239101; doi:10.1107/S1600536811049518)
Supplement: Supplementary file 2 [file e-67-o3475-Isup2.hkl]

# 
# h,k,l, Fc-squared, Fo-squared, sigma(Fo-squared) and status flag 
# 
data_I
_shelx_title ' KALAIVANIM10 in P2(1)/c' 
_shelx_refln_list_code          4 
_shelx_F_calc_maximum      157.06 
_exptl_crystal_F_000       928.00 
_reflns_d_resolution_high  0.7899 
 
loop_ 
 _symmetry_equiv_pos_as_xyz 
 'x, y, z' 
 '-x, y+1/2, -z+1/2' 
 '-x, -y, -z' 
 'x, -y-1/2, z-1/2' 
 
_cell_length_a     8.5780 
_cell_length_b    11.2290 
_cell_length_c    19.9520 
_cell_angle_alpha  90.000 
_cell_angle_beta   94.952 
_cell_angle_gamma  90.000 
 
_shelx_F_squared_multiplier     1.000 
 
loop_ 
 _refln_index_h 
 _refln_index_k 
 _refln_index_l 
 _refln_F_squared_calc 
 _refln_F_squared_meas 
 _refln_F_squared_sigma 
 _refln_observed_status 
   1   0   0    14278.05    13772.95    415.00 o 
   2   0   0     2015.80     2002.59     19.46 o 
   3   0   0       28.15       32.12      1.77 o 
   4   0   0     1310.18     1209.22     16.24 o 
   5   0   0      400.82      407.59      8.84 o 
   6   0   0       89.71       80.97      4.66 o 
   7   0   0      158.35      153.78      7.54 o 
   8   0   0      151.13      165.60     10.82 o 
   9   0   0        3.39       -2.43      4.55 o 
  10   0   0       87.62       82.56      9.80 o 
   1   1   0     1514.43     1455.29     10.44 o 
   2   1   0     1403.97     1450.65     11.20 o 
   3   1   0     1583.41     1691.54     12.85 o 
   4   1   0      491.99      567.46      6.07 o 
   5   1   0       26.16       52.35      2.61 o 
   6   1   0      285.49      258.68      5.38 o 
   7   1   0        8.56        4.64      2.33 o 
   8   1   0      157.36      161.16      7.24 o 
   9   1   0      219.47      218.15      8.91 o 
  10   1   0        0.08       -0.57      3.89 o 
   0   2   0      132.18      141.19      3.86 o 
   1   2   0    16127.02    16304.32    123.17 o 
   2   2   0     3464.45     3629.32     27.51 o 
   3   2   0      215.90      262.89      3.81 o 
   4   2   0     1129.68     1240.26     11.57 o 
   5   2   0      179.45      184.56      3.63 o 
   6   2   0        0.12        2.30      1.51 o 
   7   2   0     1173.47     1122.81     15.25 o 
   8   2   0        2.03       -2.48      2.67 o 
   9   2   0      120.41      121.65      7.18 o 
  10   2   0       43.92       51.76      5.89 o 
   1   3   0      174.78      271.96      3.80 o 
   2   3   0     4411.52     4418.77     35.21 o 
   3   3   0      740.24      767.97      8.82 o 
   4   3   0      710.62      698.66      9.20 o 
   5   3   0      121.02       97.06      2.98 o 
   6   3   0      239.44      222.92      5.50 o 
   7   3   0     1083.08     1079.05     15.05 o 
   8   3   0       10.51        7.77      3.42 o 
   9   3   0        1.55        4.81      3.55 o 
  10   3   0      106.77      105.81      7.89 o 
   0   4   0       20.51       21.24      2.71 o 
   1   4   0     3574.52     3644.20     57.01 o 
   2   4   0      150.89      118.67      2.98 o 
   3   4   0      493.21      415.20      6.09 o 
   4   4   0        1.19        3.15      1.36 o 
   5   4   0        0.02        0.19      1.54 o 
   6   4   0      608.39      601.03     11.54 o 
   7   4   0       36.20       31.59      3.10 o 
   8   4   0       18.63        8.89      3.58 o 
   9   4   0      153.47      154.82      8.00 o 
  10   4   0       11.53       16.44      4.85 o 
   1   5   0      165.07      126.25      5.49 o 
   2   5   0      217.74      171.64      4.17 o 
   3   5   0     2642.13     2642.85     29.34 o 
   4   5   0     1337.31     1362.80     16.72 o 
   5   5   0       19.32       14.40      2.48 o 
   6   5   0        7.40        9.33      2.47 o 
   7   5   0        4.53        1.68      2.88 o 
   8   5   0       21.08       20.54      4.08 o 
   9   5   0       23.50       31.43      4.77 o 
  10   5   0        0.60        2.74      4.10 o 
   0   6   0     2226.80     1992.19     42.06 o 
   1   6   0      199.32      192.03      5.70 o 
   2   6   0     1001.72     1062.94     16.86 o 
   3   6   0       91.46       84.31      3.60 o 
   4   6   0       45.45       56.03      3.45 o 
   5   6   0      722.28      746.55     11.64 o 
   6   6   0      185.59      174.92      7.26 o 
   7   6   0       17.75       15.88      3.48 o 
   8   6   0       35.90       33.32      4.60 o 
   9   6   0        4.38        6.86      4.08 o 
   1   7   0      350.73      372.68      8.70 o 
   2   7   0      152.60      152.66      6.67 o 
   3   7   0       52.88       41.71      4.48 o 
   4   7   0     1168.48     1100.30     16.14 o 
   5   7   0      135.70      122.76      5.45 o 
   6   7   0        4.58        2.74      2.45 o 
   7   7   0       27.17       33.73      4.51 o 
   8   7   0        0.05        4.23      3.57 o 
   9   7   0        4.17        8.58      4.11 o 
   0   8   0      843.59      799.05     25.27 o 
   1   8   0       95.62      102.69      6.18 o 
   2   8   0      166.02      178.40      6.95 o 
   3   8   0      641.00      602.51     13.02 o 
   4   8   0       13.04       10.93      3.69 o 
   5   8   0      774.78      740.05     13.46 o 
   6   8   0       80.61       85.23      4.85 o 
   7   8   0       19.74       12.78      3.61 o 
   8   8   0        2.44       -0.74      3.55 o 
   1   9   0        4.15        0.05      2.70 o 
   2   9   0        5.38        1.03      2.92 o 
   3   9   0      183.83      180.48      6.64 o 
   4   9   0      213.51      208.15      7.89 o 
   5   9   0        1.60        4.24      3.42 o 
   6   9   0       56.52       57.68      5.44 o 
   7   9   0        1.92        3.25      3.41 o 
   8   9   0        0.31        2.95      3.80 o 
   0  10   0      427.66      401.23     17.76 o 
   1  10   0       39.77       32.84      5.67 o 
   2  10   0      145.46      154.83      7.94 o 
   3  10   0      102.56      104.95      8.44 o 
   4  10   0       77.82       75.54      6.96 o 
   5  10   0      129.82      135.84      7.32 o 
   6  10   0      255.91      227.32      9.11 o 
   7  10   0        7.74        9.88      4.00 o 
   1  11   0       97.22       82.86      6.48 o 
   2  11   0       10.82       12.08      3.92 o 
   3  11   0      169.86      149.56      8.08 o 
   4  11   0       24.76       38.22      8.48 o 
   5  11   0        1.50       10.43      4.60 o 
   6  11   0        7.88        7.40      4.54 o 
   0  12   0      445.95      485.42     17.45 o 
   1  12   0       62.89       70.53      6.71 o 
   2  12   0       11.19       11.60      5.60 o 
   3  12   0       12.16       12.21      4.31 o 
   4  12   0      114.76      125.88      9.20 o 
   5  12   0       72.98       81.16     14.01 o 
   1  13   0       83.62       76.80      7.23 o 
   2  13   0       16.05        6.93      4.32 o 
   3  13   0        2.41        4.70      4.20 o 
   4  13   0        7.65        5.60      5.67 o 
   0  14   0        3.07       -6.81      6.81 o 
   1  14   0        1.88       -3.10      4.85 o 
 -10   1   1        0.25       -3.83      3.83 o 
  -9   1   1        0.01        2.76      3.62 o 
  -8   1   1       94.72       85.04      6.85 o 
  -7   1   1       99.44       88.32      4.44 o 
  -6   1   1        2.11        1.28      1.53 o 
  -5   1   1     2179.34     2180.04     20.21 o 
  -4   1   1     3194.92     3208.05     26.82 o 
  -3   1   1     3290.38     3118.29     26.78 o 
  -2   1   1     2234.37     2148.64     16.78 o 
  -1   1   1     1334.06     1296.35     10.71 o 
   2   1   1       72.63       49.36      1.04 o 
   3   1   1     3629.91     3754.00     25.36 o 
   4   1   1      271.13      335.27      4.34 o 
   5   1   1     1514.06     1608.00     14.76 o 
   6   1   1       10.82        7.72      1.71 o 
   7   1   1       86.19       75.43      3.81 o 
   8   1   1        2.62        3.16      3.07 o 
   9   1   1      134.83      137.92      7.52 o 
  10   1   1       26.79       30.89      5.21 o 
 -10   2   1      151.98      153.62      8.63 o 
  -9   2   1      101.88       98.41      6.72 o 
  -8   2   1        6.28        8.90      3.79 o 
  -7   2   1       86.06       89.09      4.48 o 
  -6   2   1     1344.55     1325.50     15.31 o 
  -5   2   1       94.60      105.27      3.52 o 
  -4   2   1      222.43      226.35      4.09 o 
  -3   2   1     1900.11     2008.05     17.25 o 
  -2   2   1    23262.23    23990.83    164.23 o 
  -1   2   1     8740.65     8501.70     64.72 o 
   0   2   1      560.84      571.37      7.11 o 
   1   2   1      977.97      880.76      7.91 o 
   2   2   1    10981.88    11178.84     71.75 o 
   3   2   1      320.90      295.60      3.70 o 
   4   2   1     2640.54     2819.51     21.91 o 
   5   2   1     1025.42     1053.40     10.34 o 
   6   2   1      640.96      701.27      9.39 o 
   7   2   1      206.58      199.01      5.99 o 
   8   2   1       10.74       10.85      3.53 o 
   9   2   1        0.39       -0.80      3.27 o 
  10   2   1        3.54        5.89      4.21 o 
 -10   3   1       20.55       20.53      5.04 o 
  -9   3   1        1.12       -0.22      3.43 o 
  -8   3   1      141.47      143.97      7.18 o 
  -7   3   1        6.88        6.95      3.29 o 
  -6   3   1      362.45      357.85      5.79 o 
  -5   3   1       10.53        4.12      1.31 o 
  -4   3   1       85.08       81.11      2.93 o 
  -3   3   1      129.49      127.85      3.17 o 
  -2   3   1       97.19       90.87      2.49 o 
  -1   3   1     9531.40     9729.51     74.37 o 
   0   3   1      442.54      449.90      6.58 o 
   1   3   1       26.51       34.32      2.50 o 
   2   3   1     7096.93     7340.86     56.95 o 
   3   3   1      379.71      429.73      6.37 o 
   4   3   1      600.58      647.46      7.74 o 
   5   3   1        9.32        8.81      1.58 o 
   6   3   1       24.95       24.76      2.59 o 
   7   3   1     1417.76     1412.88     17.51 o 
   8   3   1       13.97       15.07      3.75 o 
   9   3   1       26.88       32.32      4.76 o 
  10   3   1       15.06       19.98      4.82 o 
 -10   4   1        9.84        3.57      5.14 o 
  -9   4   1        4.23        2.71      3.95 o 
  -8   4   1       33.00       29.80      4.34 o 
  -7   4   1        0.47       -0.98      2.67 o 
  -6   4   1       42.14       36.29      3.72 o 
  -5   4   1        6.73        5.33      1.66 o 
  -4   4   1      409.00      416.88      9.82 o 
  -3   4   1      337.19      265.87      5.03 o 
  -2   4   1      732.38      766.63     11.01 o 
  -1   4   1    15230.34    15707.40    184.41 o 
   0   4   1       97.28       85.17      3.03 o 
   1   4   1     1494.10     1537.03     20.81 o 
   2   4   1     2817.97     2811.29     25.03 o 
   3   4   1     5984.77     6054.29     48.34 o 
   4   4   1      677.04      692.56      8.37 o 
   5   4   1      240.94      235.37      4.84 o 
   6   4   1       30.08       23.18      2.36 o 
   7   4   1       87.53       81.72      5.15 o 
   8   4   1      499.05      453.21     11.48 o 
   9   4   1       58.91       64.34      6.02 o 
  10   4   1        0.40        7.12      4.15 o 
 -10   5   1        4.63        4.14      4.20 o 
  -9   5   1        1.90        4.54      3.83 o 
  -8   5   1      102.09      113.00      6.68 o 
  -7   5   1      257.26      228.37     10.75 o 
  -6   5   1     1010.84      963.36     13.96 o 
  -5   5   1        1.03       -0.57      1.82 o 
  -4   5   1       41.22       35.65      3.96 o 
  -3   5   1      517.22      495.13      8.61 o 
  -2   5   1     1122.13     1079.27     12.88 o 
  -1   5   1       88.25      104.18      3.91 o 
   0   5   1     1114.70     1048.35     17.26 o 
   1   5   1        0.08        3.61      1.80 o 
   2   5   1     1164.21     1148.06     14.14 o 
   3   5   1        1.38        6.37      1.62 o 
   4   5   1        0.06        0.90      1.44 o 
   5   5   1       57.67       57.55      3.36 o 
   6   5   1      442.34      445.98      8.42 o 
   7   5   1      184.08      170.59      5.63 o 
   8   5   1      182.74      188.97      8.05 o 
   9   5   1       47.45       61.36      5.78 o 
  10   5   1        7.07        6.85      4.30 o 
  -9   6   1        0.02        0.99      3.71 o 
  -8   6   1       19.74       19.82      4.22 o 
  -7   6   1      187.91      190.65      7.00 o 
  -6   6   1        2.23       -2.24      2.24 o 
  -5   6   1       48.45       52.34      4.36 o 
  -4   6   1       66.32       76.73      4.47 o 
  -3   6   1      112.94      122.36      4.74 o 
  -2   6   1      451.98      431.29      9.00 o 
  -1   6   1      472.53      501.79      9.34 o 
   0   6   1      434.49      444.98     10.33 o 
   1   6   1      475.53      548.23     14.55 o 
   2   6   1      452.78      423.07      7.99 o 
   3   6   1      414.17      434.80      7.68 o 
   4   6   1       41.06       44.43      3.07 o 
   5   6   1      112.29      114.20      4.25 o 
   6   6   1       54.14       60.75      3.72 o 
   7   6   1       10.36        9.14      2.85 o 
   8   6   1       18.47       21.13      4.41 o 
   9   6   1        7.53        7.75      4.03 o 
  -9   7   1       35.49       44.03      5.55 o 
  -8   7   1       26.67       32.36      5.35 o 
  -7   7   1      113.68      116.80      6.50 o 
  -6   7   1      117.47      128.35      5.30 o 
  -5   7   1      248.05      285.64      7.84 o 
  -4   7   1       66.07       74.13      5.24 o 
  -3   7   1       21.99       25.88      3.14 o 
  -2   7   1     1197.74     1246.97     17.47 o 
  -1   7   1       85.79       82.05      4.02 o 
   0   7   1      119.18      103.99      4.83 o 
   1   7   1      592.64      652.61     16.43 o 
   2   7   1      884.54      930.50     16.60 o 
   3   7   1      346.86      336.85      7.77 o 
   4   7   1      191.85      185.37      5.64 o 
   5   7   1        1.83        4.57      2.27 o 
   6   7   1        0.06       -2.17      2.17 o 
   7   7   1       73.94       93.07      9.33 o 
   8   7   1        1.13        2.03      4.78 o 
   9   7   1       82.37       95.81      7.07 o 
  -8   8   1       36.96       34.41      4.79 o 
  -7   8   1       13.68        6.84      4.26 o 
  -6   8   1      100.51      100.91      5.16 o 
  -5   8   1      611.67      605.55     11.98 o 
  -4   8   1       12.04       16.74      3.43 o 
  -3   8   1       61.08       80.20      5.77 o 
  -2   8   1      907.74      927.89     16.69 o 
  -1   8   1     1247.42     1255.97     27.66 o 
   0   8   1      137.18      136.60      8.79 o 
   1   8   1       20.38       30.87      4.24 o 
   2   8   1       14.25       14.86      2.63 o 
   3   8   1      404.01      421.72     15.40 o 
   4   8   1        1.65        3.07      2.58 o 
   5   8   1      510.02      519.53     10.21 o 
   6   8   1      216.18      216.91      6.85 o 
   7   8   1        5.18        4.78      3.27 o 
   8   8   1       52.24       56.54      5.47 o 
  -8   9   1       21.70       30.67      6.49 o 
  -7   9   1        5.46       11.07      4.04 o 
  -6   9   1      284.88      334.19      8.57 o 
  -5   9   1       40.79       47.57      5.06 o 
  -4   9   1        0.22       -2.88      2.88 o 
  -3   9   1       45.96       48.49      4.80 o 
  -2   9   1      489.06      542.55     12.86 o 
  -1   9   1       63.47       74.13      5.35 o 
   0   9   1       28.64       17.67      3.93 o 
   1   9   1        6.80        1.84      3.42 o 
   2   9   1      297.42      275.42      7.12 o 
   3   9   1       56.81       61.94      4.45 o 
   4   9   1        0.18        2.23      2.86 o 
   5   9   1      381.91      348.80     10.47 o 
   6   9   1       42.07       36.32      4.32 o 
   7   9   1        9.99        6.10      4.26 o 
   8   9   1        1.65        1.07      3.35 o 
  -7  10   1        0.30        7.80      4.28 o 
  -6  10   1        1.16        2.07      4.18 o 
  -5  10   1       62.84       59.54      5.78 o 
  -4  10   1        7.71        5.75      5.10 o 
  -3  10   1       76.95       85.29      6.29 o 
  -2  10   1      254.38      296.40     14.67 o 
  -1  10   1       39.48       35.88      4.52 o 
   0  10   1       56.71       53.13      5.80 o 
   1  10   1      144.16      154.04      8.33 o 
   2  10   1      686.55      726.76     15.79 o 
   3  10   1       12.08       11.27      3.80 o 
   4  10   1        2.03        0.55      3.59 o 
   5  10   1      149.94      140.49      9.97 o 
   6  10   1        2.78       -0.22      4.04 o 
   7  10   1        2.56       -1.35      3.89 o 
  -6  11   1       21.93        9.03      9.68 o 
  -5  11   1        4.27        3.21      4.36 o 
  -4  11   1      124.70      124.74     15.61 o 
  -3  11   1       60.89       61.11      6.13 o 
  -2  11   1        0.43       -4.31      4.31 o 
  -1  11   1      173.95      183.45      8.56 o 
   0  11   1      766.13      770.82     16.94 o 
   1  11   1      464.19      456.80     12.69 o 
   2  11   1      283.17      309.65     10.57 o 
   3  11   1       43.10       43.13      5.11 o 
   4  11   1       24.99       23.91      4.73 o 
   5  11   1       67.29       70.90      8.48 o 
   6  11   1        9.28        8.87      4.43 o 
  -5  12   1       69.00       81.27     14.06 o 
  -4  12   1       14.46       13.32      5.25 o 
  -3  12   1        1.31        1.13      3.80 o 
  -2  12   1      302.51      286.79     10.97 o 
  -1  12   1      116.12      120.35      7.78 o 
   0  12   1        0.29       10.09      4.24 o 
   1  12   1      248.74      291.18     10.86 o 
   2  12   1        0.00       -0.35      3.47 o 
   3  12   1       12.24       17.45      4.59 o 
   4  12   1       24.95       22.23      5.58 o 
   5  12   1        4.49       -4.74      4.74 o 
  -4  13   1        1.22       -4.61      4.61 o 
  -3  13   1        6.12        8.15      6.56 o 
  -2  13   1      123.96      104.08      8.08 o 
  -1  13   1       20.75       23.42      6.09 o 
   0  13   1        8.15        8.17      4.86 o 
   1  13   1       71.11       86.68      7.50 o 
   2  13   1       16.13       19.23      4.98 o 
   3  13   1        2.44        5.04      4.92 o 
   4  13   1        2.62        0.83      5.43 o 
  -1  14   1       42.22       40.33     13.13 o 
   0  14   1        8.70       10.18      5.56 o 
   1  14   1       17.28       16.55      6.15 o 
 -10   0   2      133.83      118.88     11.14 o 
  -9   0   2       15.32       27.44      6.47 o 
  -8   0   2      694.67      731.11     17.69 o 
  -7   0   2      212.03      214.40      9.25 o 
  -6   0   2      133.79      168.44      4.98 o 
  -5   0   2      116.38      156.63      4.24 o 
  -4   0   2     1118.51     1081.31     14.88 o 
  -3   0   2     5544.23     5184.50     64.43 o 
  -2   0   2    10093.26    10924.45    145.25 o 
  -1   0   2       43.42       72.48      1.53 o 
   0   0   2     8853.61     5390.71    141.94 o 
   1   0   2    15948.77    16193.82    208.30 o 
   2   0   2     5000.27     4755.19     41.08 o 
   3   0   2     1575.09     1283.13     15.00 o 
   4   0   2        2.95        4.41      1.48 o 
   5   0   2       42.00       48.47      3.31 o 
   6   0   2      523.66      534.53     15.97 o 
   7   0   2      268.54      249.76      9.03 o 
   8   0   2        3.68        2.97      4.16 o 
   9   0   2      103.64      115.68     10.04 o 
  10   0   2        0.27        4.12      5.85 o 
 -10   1   2       79.61       68.63      6.55 o 
  -9   1   2      335.88      347.53     14.00 o 
  -8   1   2       30.09       39.55      4.20 o 
  -7   1   2      438.46      433.25      8.81 o 
  -6   1   2        1.28        4.66      2.02 o 
  -5   1   2     1140.71     1187.32     14.20 o 
  -4   1   2      886.95     1013.18     15.58 o 
  -3   1   2     3913.68     4004.43     38.55 o 
  -2   1   2    19285.82    20092.17    158.99 o 
  -1   1   2      443.56      390.90      4.50 o 
   0   1   2       97.22       80.86      3.65 o 
   1   1   2      912.47      942.45      7.09 o 
   2   1   2     3361.07     3307.53     22.02 o 
   3   1   2      444.94      485.56      5.33 o 
   4   1   2      401.17      384.28      6.23 o 
   5   1   2     1706.90     1727.30     14.92 o 
   6   1   2       28.41       26.39      2.29 o 
   7   1   2       40.74       42.72      3.14 o 
   8   1   2      198.97      193.14      7.65 o 
   9   1   2       49.35       46.91      5.60 o 
  10   1   2        0.15        0.36      3.78 o 
 -10   2   2       68.66       73.89      6.79 o 
  -9   2   2       24.75       20.28      4.43 o 
  -8   2   2      137.52      126.75      6.13 o 
  -7   2   2        4.13        4.32      2.45 o 
  -6   2   2        0.00       -1.47      1.90 o 
  -5   2   2       98.57      101.05      3.94 o 
  -4   2   2     2358.36     2472.50     24.37 o 
  -3   2   2      136.81      153.30      3.55 o 
  -2   2   2     3024.03     2887.30     23.44 o 
  -1   2   2    10053.66    10409.33     79.04 o 
   0   2   2       40.58       68.72      1.78 o 
   1   2   2     7656.88     7473.51     60.36 o 
   2   2   2      330.72      397.68      4.05 o 
   3   2   2      284.91      302.98      4.10 o 
   4   2   2      284.34      328.13      4.46 o 
   5   2   2       40.26       55.58      2.24 o 
   6   2   2       23.20       27.16      2.05 o 
   7   2   2      393.49      366.08      8.52 o 
   8   2   2      126.75      119.04      6.53 o 
   9   2   2       35.23       33.05      4.77 o 
  10   2   2       35.26       39.42      5.92 o 
 -10   3   2       38.60       44.88      6.81 o 
  -9   3   2        1.71        6.73      4.41 o 
  -8   3   2      607.38      598.26     12.31 o 
  -7   3   2      208.84      188.61      6.08 o 
  -6   3   2      279.31      286.02      7.10 o 
  -5   3   2      301.19      280.37      6.14 o 
  -4   3   2      148.56      147.43      3.56 o 
  -3   3   2        3.61        4.53      1.21 o 
  -2   3   2     1945.41     1956.81     16.05 o 
  -1   3   2    24666.47    26241.53    188.72 o 
   0   3   2    12270.21    12230.27    120.56 o 
   1   3   2     2556.36     2651.67     24.15 o 
   2   3   2       29.93       32.90      1.60 o 
   3   3   2     1071.96     1125.97     10.05 o 
   4   3   2       14.05       11.17      1.43 o 
   5   3   2      497.34      441.19      6.24 o 
   6   3   2       18.71       25.47      2.19 o 
   7   3   2      135.20      128.79      5.05 o 
   8   3   2       24.97       24.02      4.00 o 
   9   3   2       50.33       57.14      5.57 o 
  10   3   2        4.62        1.18      3.89 o 
 -10   4   2       45.55       44.85      5.88 o 
  -9   4   2       16.01       12.23      4.63 o 
  -8   4   2       32.68       29.90      4.49 o 
  -7   4   2       10.09       16.15      4.22 o 
  -6   4   2      260.98      238.32      5.66 o 
  -5   4   2        3.16        2.61      1.56 o 
  -4   4   2     1909.88     1909.05     23.17 o 
  -3   4   2       42.05       39.69      3.17 o 
  -2   4   2      212.49      244.11      8.01 o 
  -1   4   2      680.73      704.98      8.63 o 
   0   4   2      133.76      151.02      4.83 o 
   1   4   2     2370.75     2484.34     24.93 o 
   2   4   2     2190.96     2385.79     21.64 o 
   3   4   2     1360.43     1460.34     13.27 o 
   4   4   2      460.04      453.89      6.89 o 
   5   4   2      197.36      185.13      4.17 o 
   6   4   2      663.48      641.73      8.98 o 
   7   4   2       57.09       71.37      4.32 o 
   8   4   2      235.77      238.05      8.59 o 
   9   4   2      119.58      122.37      8.57 o 
  10   4   2        4.67       10.32      4.67 o 
 -10   5   2        3.59       -1.64      4.03 o 
  -9   5   2        2.30        2.25      3.83 o 
  -8   5   2       17.01       10.38      3.85 o 
  -7   5   2      517.80      560.47     12.27 o 
  -6   5   2      242.60      235.08      6.72 o 
  -5   5   2        4.93       14.31      3.07 o 
  -4   5   2        0.04        2.44      2.14 o 
  -3   5   2     1166.41     1118.01     14.82 o 
  -2   5   2      188.62      262.78      4.99 o 
  -1   5   2      127.54      158.70      6.19 o 
   0   5   2       94.15       95.87      4.41 o 
   1   5   2       20.54       20.42      1.73 o 
   2   5   2       10.69       13.70      2.41 o 
   3   5   2     1332.03     1345.58     14.23 o 
   4   5   2        0.01       -0.30      1.31 o 
   5   5   2        7.44       10.84      1.89 o 
   6   5   2      211.15      220.10      5.87 o 
   7   5   2        0.44        3.60      2.51 o 
   8   5   2        2.80        3.77      3.42 o 
   9   5   2       27.54       25.21      4.78 o 
  10   5   2       50.12       54.61      7.58 o 
  -9   6   2       16.10       20.33      4.55 o 
  -8   6   2       10.24        8.11      3.64 o 
  -7   6   2       75.84       63.67      5.30 o 
  -6   6   2      230.48      219.45      6.34 o 
  -5   6   2       28.61       37.67      4.06 o 
  -4   6   2       15.57       20.38      2.99 o 
  -3   6   2      486.52      416.44      8.78 o 
  -2   6   2       98.00       71.83      3.38 o 
  -1   6   2      304.21      259.09      6.45 o 
   0   6   2        0.28       -0.13      1.63 o 
   1   6   2     2394.24     2290.28     38.09 o 
   2   6   2     1669.10     1691.99     22.77 o 
   3   6   2      310.69      351.29      6.93 o 
   4   6   2      206.92      199.84      5.44 o 
   5   6   2        0.03        1.39      1.65 o 
   6   6   2        5.67        5.85      2.40 o 
   7   6   2       16.25       17.71      4.00 o 
   8   6   2       45.77       53.15      5.26 o 
   9   6   2        6.45       13.88      4.18 o 
  -9   7   2       40.67       38.60      6.39 o 
  -8   7   2        1.82        5.95      3.52 o 
  -7   7   2      134.80      133.79      6.78 o 
  -6   7   2      116.58       99.92      4.89 o 
  -5   7   2      105.41       82.96      5.31 o 
  -4   7   2      207.05      189.22      6.58 o 
  -3   7   2       86.30       74.14      4.06 o 
  -2   7   2      461.50      461.59     11.61 o 
  -1   7   2      507.73      497.34     11.47 o 
   0   7   2      301.01      295.19      7.31 o 
   1   7   2        7.90       17.22      3.50 o 
   2   7   2        6.06        6.15      2.05 o 
   3   7   2       74.52       72.00      3.96 o 
   4   7   2        0.17        0.52      1.89 o 
   5   7   2        4.32        3.71      2.16 o 
   6   7   2      446.22      403.50      8.36 o 
   7   7   2      110.36       96.91      5.25 o 
   8   7   2       38.10       33.25      4.81 o 
   9   7   2        2.28        9.68      4.15 o 
  -8   8   2        5.78        3.54      3.68 o 
  -7   8   2        0.10        0.73      3.34 o 
  -6   8   2      234.41      210.69      6.76 o 
  -5   8   2        0.68       -0.54      2.76 o 
  -4   8   2     1160.25     1135.78     18.66 o 
  -3   8   2      123.94      120.04     10.77 o 
  -2   8   2      114.93      133.06      7.76 o 
  -1   8   2       26.15       28.63      3.12 o 
   0   8   2      229.49      263.27     10.14 o 
   1   8   2       48.09       73.06      8.80 o 
   2   8   2      231.70      239.94      6.16 o 
   3   8   2       41.45       40.03      4.92 o 
   4   8   2       33.79       30.20      3.47 o 
   5   8   2       19.22       24.17      3.16 o 
   6   8   2       32.20       38.70      4.12 o 
   7   8   2        1.25        8.13      3.13 o 
   8   8   2        0.00        3.81      3.23 o 
  -8   9   2       23.80       26.00      5.03 o 
  -7   9   2        2.95        3.77      3.64 o 
  -6   9   2      299.93      346.10     12.56 o 
  -5   9   2      217.43      238.90      9.54 o 
  -4   9   2       74.41       74.01      7.55 o 
  -3   9   2      501.13      484.38     13.60 o 
  -2   9   2      678.67      668.81     14.46 o 
  -1   9   2      133.93      136.62      5.60 o 
   0   9   2       98.10       79.92      4.46 o 
   1   9   2       47.57       38.39      4.70 o 
   2   9   2      114.13      108.48      6.04 o 
   3   9   2      111.44      116.76      6.69 o 
   4   9   2       89.58       72.17      4.81 o 
   5   9   2      459.63      479.69     10.78 o 
   6   9   2       43.09       52.34      4.96 o 
   7   9   2       14.64       16.46      3.96 o 
   8   9   2       13.13       12.43      3.85 o 
  -7  10   2        9.29        1.48      4.46 o 
  -6  10   2        7.64        2.72      4.29 o 
  -5  10   2      182.58      170.53      8.34 o 
  -4  10   2       87.04       88.42      7.36 o 
  -3  10   2       17.66       12.39      4.03 o 
  -2  10   2      182.07      191.53      8.31 o 
  -1  10   2      151.78      135.93      7.07 o 
   0  10   2       75.67       64.99      5.51 o 
   1  10   2        8.52        3.33      3.51 o 
   2  10   2      113.12      114.72      6.66 o 
   3  10   2      233.62      230.93      8.88 o 
   4  10   2       19.97       32.49      4.74 o 
   5  10   2        0.68       -0.27      4.44 o 
   6  10   2       26.81       33.02      4.87 o 
   7  10   2        5.37       10.35      5.10 o 
  -6  11   2        8.55        8.37      5.68 o 
  -5  11   2        3.96       14.89      4.90 o 
  -4  11   2       49.74       49.53      6.42 o 
  -3  11   2       12.86       12.53      4.61 o 
  -2  11   2      248.60      284.87     10.37 o 
  -1  11   2      134.68      148.91      7.89 o 
   0  11   2       51.36       60.54      5.77 o 
   1  11   2      130.67      134.43      8.54 o 
   2  11   2       11.56       18.30      4.25 o 
   3  11   2       15.70       13.56      3.98 o 
   4  11   2       19.90       23.59      4.69 o 
   5  11   2       74.09       57.09      7.79 o 
   6  11   2       68.76       57.59      6.77 o 
  -5  12   2       29.59       32.32      6.27 o 
  -4  12   2       51.29       57.62      8.90 o 
  -3  12   2        0.07        1.35      4.36 o 
  -2  12   2       13.74       15.92      4.49 o 
  -1  12   2        1.39        4.94      3.91 o 
   0  12   2        9.80        2.95      4.53 o 
   1  12   2       36.00       42.41      5.46 o 
   2  12   2      159.00      180.52      9.10 o 
   3  12   2        1.15        7.40      4.06 o 
   4  12   2        0.55        7.21      4.46 o 
   5  12   2        3.70        2.83      5.16 o 
  -4  13   2        0.00        0.82      4.73 o 
  -3  13   2        4.81       -0.25      7.29 o 
  -2  13   2      158.20      170.82     11.07 o 
  -1  13   2      188.33      176.06     10.98 o 
   0  13   2       77.50       63.34      7.77 o 
   1  13   2        2.52        0.49      4.03 o 
   2  13   2        7.91        6.52      4.34 o 
   3  13   2       10.36        4.85      4.86 o 
   4  13   2        0.42        1.82      4.90 o 
  -1  14   2        4.65       11.25      5.53 o 
   0  14   2        9.16        5.58      6.33 o 
   1  14   2       25.51       27.95      6.72 o 
 -10   1   3        2.45        4.50      4.06 o 
  -9   1   3        6.86        8.44      3.96 o 
  -8   1   3        3.84        5.28      2.82 o 
  -7   1   3      489.73      482.15      9.31 o 
  -6   1   3      638.47      601.12      9.09 o 
  -5   1   3     1719.12     1679.76     23.33 o 
  -4   1   3     1436.68     1405.94     16.73 o 
  -3   1   3        8.01        8.73      1.92 o 
  -2   1   3     3481.99     3502.33     29.40 o 
  -1   1   3      200.49      165.49      2.32 o 
   0   1   3     2306.52     2301.25     18.26 o 
   1   1   3     1913.94     2051.98     15.25 o 
   2   1   3      626.73      571.15      4.64 o 
   3   1   3      297.90      303.31      3.76 o 
   4   1   3       69.70       79.67      2.23 o 
   5   1   3      763.98      834.82      9.00 o 
   6   1   3       12.00       20.75      1.83 o 
   7   1   3       66.22       60.05      3.80 o 
   8   1   3       19.61       26.43      4.07 o 
   9   1   3       33.37       47.61      5.26 o 
  10   1   3       89.92      105.61      7.58 o 
 -10   2   3        5.61        7.58      4.16 o 
  -9   2   3       26.59       26.45      4.69 o 
  -8   2   3      231.93      222.77      7.08 o 
  -7   2   3       25.06       17.86      3.97 o 
  -6   2   3      138.26      138.75      5.49 o 
  -5   2   3      807.06      765.86     12.24 o 
  -4   2   3     1014.02     1119.62     14.98 o 
  -3   2   3      404.15      494.36      7.37 o 
  -2   2   3     2270.52     2153.36     19.10 o 
  -1   2   3    12239.26    12239.61     97.50 o 
   0   2   3      728.60      773.68      9.08 o 
   1   2   3     2628.33     2489.56     19.91 o 
   2   2   3     1883.24     2192.09     15.91 o 
   3   2   3       35.26       31.16      1.71 o 
   4   2   3       86.86       83.55      3.42 o 
   5   2   3      700.26      626.27      7.50 o 
   6   2   3       29.22       30.90      2.24 o 
   7   2   3      179.04      165.66      5.87 o 
   8   2   3        0.86        1.94      3.03 o 
   9   2   3       28.51       23.42      5.75 o 
  10   2   3        5.89        4.92      4.04 o 
 -10   3   3        0.12       -0.13      4.16 o 
  -9   3   3       21.13        9.86      4.01 o 
  -8   3   3      312.00      276.64      8.44 o 
  -7   3   3       82.80       84.55      4.64 o 
  -6   3   3      255.91      266.33      7.54 o 
  -5   3   3      223.16      222.86      6.57 o 
  -4   3   3     2380.34     2503.70     28.72 o 
  -3   3   3       42.05       40.84      2.34 o 
  -2   3   3      628.87      576.97      6.95 o 
  -1   3   3     1128.76     1140.46     10.35 o 
   0   3   3     6227.46     6407.72     55.56 o 
   1   3   3      175.22      186.81      3.08 o 
   2   3   3      281.27      307.87      4.41 o 
   3   3   3     2031.56     2170.58     18.04 o 
   4   3   3     1866.04     1855.78     16.24 o 
   5   3   3       31.89       34.83      2.12 o 
   6   3   3      274.06      264.04      5.17 o 
   7   3   3      186.19      165.98      5.82 o 
   8   3   3       26.93       25.08      4.07 o 
   9   3   3        2.30       -3.36      3.36 o 
  10   3   3        3.48       13.71      4.43 o 
 -10   4   3       15.20       16.98      4.89 o 
  -9   4   3      107.98      130.13      7.66 o 
  -8   4   3       12.78       20.07      3.79 o 
  -7   4   3     1037.19     1021.79     15.95 o 
  -6   4   3        6.43       18.69      5.50 o 
  -5   4   3       46.75       49.08      3.08 o 
  -4   4   3       89.09       90.67      4.50 o 
  -3   4   3     3474.67     3465.35     37.17 o 
  -2   4   3      265.07      299.09      4.80 o 
  -1   4   3      670.38      599.47      6.98 o 
   0   4   3     2493.35     2490.26     31.91 o 
   1   4   3     4858.12     4694.76     45.13 o 
   2   4   3       31.96       40.75      2.08 o 
   3   4   3       23.96       19.64      1.43 o 
   4   4   3       88.17       55.60      2.23 o 
   5   4   3      541.45      517.24      7.19 o 
   6   4   3      197.69      207.91      4.75 o 
   7   4   3       23.13       28.11      3.37 o 
   8   4   3      329.52      315.90      9.69 o 
   9   4   3        3.28        5.43      3.68 o 
  10   4   3       15.12       13.04      4.90 o 
 -10   5   3       12.62        5.51      4.33 o 
  -9   5   3       26.06       27.34      5.22 o 
  -8   5   3       15.32       12.64      3.85 o 
  -7   5   3      351.10      332.79      9.59 o 
  -6   5   3        0.04        0.95      2.18 o 
  -5   5   3      153.63      163.66      6.39 o 
  -4   5   3      835.81      867.79     14.44 o 
  -3   5   3     4047.76     4130.81     43.90 o 
  -2   5   3        5.26       10.83      1.75 o 
  -1   5   3     2152.87     2372.66     29.07 o 
   0   5   3      356.61      340.02      6.85 o 
   1   5   3     6020.75     6113.00     73.86 o 
   2   5   3      122.46      123.08      3.87 o 
   3   5   3      414.35      399.62      6.18 o 
   4   5   3      398.72      374.48      5.49 o 
   5   5   3      287.39      270.30      5.37 o 
   6   5   3      140.21      126.22      4.66 o 
   7   5   3      232.48      242.01      7.04 o 
   8   5   3       88.28       95.25      6.26 o 
   9   5   3        7.69        8.29      3.98 o 
  -9   6   3       13.26        8.33      4.96 o 
  -8   6   3       14.53       10.15      3.90 o 
  -7   6   3       16.82       22.95      4.13 o 
  -6   6   3      545.84      494.53     10.10 o 
  -5   6   3      161.17      173.88      7.56 o 
  -4   6   3      217.07      198.44      6.52 o 
  -3   6   3     1739.56     1751.66     22.72 o 
  -2   6   3      102.74       83.08      3.16 o 
  -1   6   3     1912.97     2087.25     26.73 o 
   0   6   3        0.25        0.31      1.45 o 
   1   6   3      181.38      170.88      7.73 o 
   2   6   3       13.69       14.05      3.06 o 
   3   6   3       24.07       27.21      2.73 o 
   4   6   3       90.24       89.48      2.98 o 
   5   6   3       47.70       49.76      2.76 o 
   6   6   3      115.83      121.93      4.78 o 
   7   6   3        4.01        6.65      2.74 o 
   8   6   3        0.97       -0.84      3.14 o 
   9   6   3        7.83       12.96      4.38 o 
  -9   7   3        1.39       -3.61      3.61 o 
  -8   7   3        0.12        3.85      3.89 o 
  -7   7   3       26.02       26.01      4.53 o 
  -6   7   3       92.98      106.47      5.19 o 
  -5   7   3      117.35      160.84      8.64 o 
  -4   7   3      739.79      712.33     13.31 o 
  -3   7   3      387.90      407.36      8.83 o 
  -2   7   3      854.45      806.69     13.88 o 
  -1   7   3      139.73      179.21      6.51 o 
   0   7   3       14.26       17.96      2.43 o 
   1   7   3     1808.93     1720.74     27.50 o 
   2   7   3      171.92      180.02      8.04 o 
   3   7   3      174.14      167.31      5.41 o 
   4   7   3      257.20      264.24      6.58 o 
   5   7   3        5.28        1.75      2.47 o 
   6   7   3        3.33        4.84      2.93 o 
   7   7   3      202.01      207.29      8.27 o 
   8   7   3        4.33        5.72      3.16 o 
   9   7   3       46.81       52.09      5.08 o 
  -8   8   3       22.82       13.38      4.51 o 
  -7   8   3       11.25        4.89      3.40 o 
  -6   8   3        2.62        2.88      3.36 o 
  -5   8   3      126.49      118.01      6.11 o 
  -4   8   3     1142.45     1087.78     18.03 o 
  -3   8   3      114.46      102.96      7.58 o 
  -2   8   3      101.64      126.01      5.71 o 
  -1   8   3       13.90       13.11      2.57 o 
   0   8   3     1066.63     1063.67     22.30 o 
   1   8   3      728.41      707.54     15.57 o 
   2   8   3      272.44      280.10      7.07 o 
   3   8   3        5.18        0.49      2.20 o 
   4   8   3        0.37        1.14      2.33 o 
   5   8   3        7.23        1.72      2.38 o 
   6   8   3       86.58       71.04      4.59 o 
   7   8   3      161.95      169.17      6.19 o 
   8   8   3       17.01       13.41      3.65 o 
  -8   9   3       28.17       31.27      6.00 o 
  -7   9   3       35.42       42.25      5.52 o 
  -6   9   3      291.83      288.02      9.09 o 
  -5   9   3       15.78       13.28      3.65 o 
  -4   9   3      196.30      211.49     11.23 o 
  -3   9   3       12.10       15.71      4.65 o 
  -2   9   3      272.73      280.62      9.04 o 
  -1   9   3       26.00       26.58      3.25 o 
   0   9   3        0.05        3.10      2.40 o 
   1   9   3      317.14      297.48     10.34 o 
   2   9   3      310.80      296.15     15.40 o 
   3   9   3       51.52       48.93      3.79 o 
   4   9   3      139.12      127.01      5.68 o 
   5   9   3        3.20        1.12      2.62 o 
   6   9   3        0.12        3.34      3.05 o 
   7   9   3        0.70        0.90      3.16 o 
   8   9   3       16.09       19.16      4.44 o 
  -7  10   3       15.62       22.47      5.73 o 
  -6  10   3       50.97       50.37      7.14 o 
  -5  10   3        3.85       -4.26      4.26 o 
  -4  10   3        7.38        5.60      4.15 o 
  -3  10   3       33.37       26.77      7.89 o 
  -2  10   3       40.20       45.50      5.88 o 
  -1  10   3      100.64       94.62      6.30 o 
   0  10   3        6.32        2.95      3.28 o 
   1  10   3       89.35      111.03     10.49 o 
   2  10   3       29.49       20.13      4.33 o 
   3  10   3      125.07      116.65      6.79 o 
   4  10   3       65.74       65.47      6.01 o 
   5  10   3      197.48      200.37      8.38 o 
   6  10   3       86.66       81.91      6.94 o 
   7  10   3        1.12       -0.39      4.94 o 
  -6  11   3        2.21        1.36      4.71 o 
  -5  11   3      105.11      114.76     10.05 o 
  -4  11   3       34.38       44.01      5.99 o 
  -3  11   3       31.22       38.16      5.75 o 
  -2  11   3       84.36       89.74      6.75 o 
  -1  11   3      146.03      151.58      7.94 o 
   0  11   3       23.15       21.04      5.12 o 
   1  11   3      198.72      196.75      9.92 o 
   2  11   3       22.82       22.26      4.38 o 
   3  11   3       77.60       79.43      7.80 o 
   4  11   3        0.77        2.62      3.92 o 
   5  11   3       95.52      127.21     14.48 o 
   6  11   3       84.18       89.48      7.70 o 
  -5  12   3       16.09       14.61      5.47 o 
  -4  12   3        5.52        4.63      4.99 o 
  -3  12   3        1.22        0.20      6.03 o 
  -2  12   3        1.89       -1.45      4.08 o 
  -1  12   3       10.96       11.61      4.81 o 
   0  12   3        2.24       -2.61      3.99 o 
   1  12   3      226.85      212.73     10.91 o 
   2  12   3       16.52       15.56      4.46 o 
   3  12   3       43.19       39.17      5.60 o 
   4  12   3        8.95        4.19      4.57 o 
   5  12   3        2.09        4.04      4.28 o 
  -4  13   3        1.37       -0.69      5.48 o 
  -3  13   3       92.08      107.23     11.03 o 
  -2  13   3      259.74      278.27     15.43 o 
  -1  13   3      183.77      199.70     11.45 o 
   0  13   3        3.42       -0.52      4.73 o 
   1  13   3        5.55        4.40      4.08 o 
   2  13   3       40.35       43.60      6.11 o 
   3  13   3        5.37        2.92      4.75 o 
   4  13   3       11.32       10.39      6.20 o 
  -1  14   3       20.78       12.80      9.25 o 
   0  14   3        2.89       -3.68      4.66 o 
   1  14   3        7.80        3.50      4.72 o 
 -10   0   4        2.11        6.33      5.81 o 
  -9   0   4      182.03      200.67     12.47 o 
  -8   0   4      685.33      609.52     17.19 o 
  -7   0   4      173.72      160.59      8.62 o 
  -6   0   4      296.57      329.00     11.54 o 
  -5   0   4       79.06       83.82      6.90 o 
  -4   0   4     5677.86     6101.76    109.20 o 
  -3   0   4      128.92       88.23      5.29 o 
  -2   0   4        0.16        0.35      0.92 o 
  -1   0   4     4707.38     4822.60     47.87 o 
   0   0   4     1274.45     1467.96     15.41 o 
   1   0   4     6466.35     6744.86    103.32 o 
   2   0   4        4.42        9.67      0.95 o 
   3   0   4    14010.77    14254.75    121.05 o 
   4   0   4      558.79      449.67      7.60 o 
   5   0   4        8.13        7.89      1.63 o 
   6   0   4      297.78      322.76      7.23 o 
   7   0   4     1626.89     1566.95     26.56 o 
   8   0   4       36.63       28.39      5.65 o 
   9   0   4       66.30       74.27      8.64 o 
  10   0   4       21.25       25.87      7.17 o 
 -10   1   4        3.07        6.67      4.19 o 
  -9   1   4       46.51       52.45      5.74 o 
  -8   1   4       68.00       66.43      4.57 o 
  -7   1   4      228.03      232.23      6.66 o 
  -6   1   4       89.01       80.29      3.39 o 
  -5   1   4        2.09        3.12      2.13 o 
  -4   1   4     1177.10     1217.83     17.56 o 
  -3   1   4     1869.21     1848.03     19.75 o 
  -2   1   4       44.68       49.80      1.96 o 
  -1   1   4      103.14       98.32      1.78 o 
   0   1   4     4838.08     4836.40     37.18 o 
   1   1   4      147.17      106.68      2.32 o 
   2   1   4     1324.62     1288.47      9.50 o 
   3   1   4      199.69      178.14      2.70 o 
   4   1   4       25.51       32.48      1.46 o 
   5   1   4      728.62      756.43      7.88 o 
   6   1   4      281.67      272.04      4.48 o 
   7   1   4       44.92       42.74      3.42 o 
   8   1   4        0.25        1.76      3.07 o 
   9   1   4      164.62      160.88      7.95 o 
  10   1   4       41.52       36.57      5.57 o 
 -10   2   4       50.14       37.53      5.39 o 
  -9   2   4       20.01       17.41      4.40 o 
  -8   2   4       89.28       81.51      4.96 o 
  -7   2   4        0.70       -2.46      2.68 o 
  -6   2   4        5.57        2.82      2.60 o 
  -5   2   4      383.42      364.64      8.69 o 
  -4   2   4      145.64      142.34      5.08 o 
  -3   2   4     7246.01     7428.20     68.95 o 
  -2   2   4      177.01      162.18      3.77 o 
  -1   2   4     3274.48     3488.04     29.11 o 
   0   2   4    12157.42    13101.28    119.25 o 
   1   2   4     2672.96     2636.59     26.48 o 
   2   2   4     3310.50     3321.84     25.38 o 
   3   2   4      212.56      318.83      3.87 o 
   4   2   4     1761.38     1650.83     16.03 o 
   5   2   4       95.85       94.17      3.03 o 
   6   2   4       36.68       44.34      2.52 o 
   7   2   4       61.60       62.76      3.49 o 
   8   2   4       25.64       26.86      4.07 o 
   9   2   4       60.09       75.17      6.14 o 
  10   2   4       29.34       23.61      5.08 o 
 -10   3   4        9.19        3.33      4.33 o 
  -9   3   4       93.36      100.93      6.96 o 
  -8   3   4      113.80      136.29      5.95 o 
  -7   3   4       23.05       37.28      5.48 o 
  -6   3   4       71.89       76.36      4.59 o 
  -5   3   4      253.09      245.72      6.63 o 
  -4   3   4     1321.00     1260.92     18.43 o 
  -3   3   4     3323.49     3343.55     39.54 o 
  -2   3   4     4366.69     4417.57     39.52 o 
  -1   3   4      662.61      674.74      8.99 o 
   0   3   4    13594.50    14068.91    151.01 o 
   1   3   4      560.21      524.78      6.97 o 
   2   3   4       35.91       42.85      1.62 o 
   3   3   4      802.21      781.87      7.92 o 
   4   3   4     3232.68     3322.50     29.60 o 
   5   3   4       14.16       10.32      1.56 o 
   6   3   4      877.60      927.53     11.22 o 
   7   3   4      328.53      331.33      8.02 o 
   8   3   4      135.93      131.45      5.88 o 
   9   3   4       85.66       81.79      6.43 o 
  10   3   4       36.56       43.27      5.97 o 
 -10   4   4       13.66       13.14      4.82 o 
  -9   4   4        1.89        3.16      5.04 o 
  -8   4   4      133.22      147.33      6.82 o 
  -7   4   4       91.24      110.12      5.87 o 
  -6   4   4      129.46      140.31      5.87 o 
  -5   4   4      187.32      214.64      5.12 o 
  -4   4   4      405.01      407.11      8.10 o 
  -3   4   4      645.74      614.20     11.94 o 
  -2   4   4      104.07       83.97      3.59 o 
  -1   4   4     1953.64     1818.78     20.55 o 
   0   4   4      975.37     1047.81     14.48 o 
   1   4   4      127.31      129.72      2.93 o 
   2   4   4      127.45       99.66      2.79 o 
   3   4   4      488.99      604.47      6.89 o 
   4   4   4        1.50        2.25      1.15 o 
   5   4   4      217.31      207.62      4.37 o 
   6   4   4      220.05      197.56      4.87 o 
   7   4   4      133.94      132.99      5.48 o 
   8   4   4      142.36      139.48      7.02 o 
   9   4   4        6.63        4.85      3.68 o 
  10   4   4        3.00        5.66      4.15 o 
 -10   5   4        3.74        8.43      4.52 o 
  -9   5   4        0.04        1.07      3.89 o 
  -8   5   4       10.78       10.30      4.06 o 
  -7   5   4      273.46      272.18      9.50 o 
  -6   5   4      621.85      618.89     10.91 o 
  -5   5   4      170.09      160.14      7.62 o 
  -4   5   4        0.80        0.15      2.28 o 
  -3   5   4      427.46      461.41      9.02 o 
  -2   5   4     3116.01     3373.54     35.72 o 
  -1   5   4     6400.50     6796.46     84.07 o 
   0   5   4        0.95       -0.87      1.09 o 
   1   5   4       49.46       63.07      3.37 o 
   2   5   4      785.90      883.50     11.05 o 
   3   5   4      209.49      234.89      4.36 o 
   4   5   4      476.27      440.97      5.73 o 
   5   5   4       89.49       95.70      3.09 o 
   6   5   4       46.62       56.53      3.56 o 
   7   5   4       24.77       19.24      3.23 o 
   8   5   4       10.94       11.91      3.63 o 
   9   5   4       21.92       28.37      4.85 o 
  -9   6   4        0.53       -0.88      3.97 o 
  -8   6   4        2.19       -0.12      3.32 o 
  -7   6   4       59.97       75.31      6.04 o 
  -6   6   4      666.89      682.61     15.55 o 
  -5   6   4     2993.19     2842.83     37.32 o 
  -4   6   4       89.58       87.69      6.36 o 
  -3   6   4        8.56       12.64      2.31 o 
  -2   6   4       89.92       66.67      3.23 o 
  -1   6   4     1202.93     1106.09     16.01 o 
   0   6   4      792.03      839.19     17.22 o 
   1   6   4      627.62      586.46     12.25 o 
   2   6   4      224.81      266.97      6.43 o 
   3   6   4      278.03      247.60      5.51 o 
   4   6   4      786.86      773.19     10.59 o 
   5   6   4       58.08       65.28      3.13 o 
   6   6   4       21.81       13.18      2.51 o 
   7   6   4      270.34      270.41      6.90 o 
   8   6   4      187.12      186.86      7.07 o 
   9   6   4        3.18        2.49      3.24 o 
  -9   7   4        8.29        9.59      4.53 o 
  -8   7   4        8.51        6.62      4.60 o 
  -7   7   4        1.80       -0.26      3.34 o 
  -6   7   4      118.71      115.76      6.48 o 
  -5   7   4      920.06      877.07     16.14 o 
  -4   7   4      261.18      242.27      7.29 o 
  -3   7   4        2.38        2.44      1.95 o 
  -2   7   4       27.82       20.02      3.12 o 
  -1   7   4     1477.82     1508.78     21.14 o 
   0   7   4        1.87        8.33      2.05 o 
   1   7   4       87.15       98.22      6.09 o 
   2   7   4        8.33        7.48      2.10 o 
   3   7   4       15.50        7.60      2.22 o 
   4   7   4        1.69       -0.08      1.71 o 
   5   7   4       32.18       37.72      2.97 o 
   6   7   4        0.84        2.88      2.36 o 
   7   7   4       43.68       44.36      3.80 o 
   8   7   4       12.72       10.87      3.56 o 
   9   7   4        0.89        6.99      4.09 o 
  -8   8   4       47.85       53.88      6.10 o 
  -7   8   4        4.36        7.34      3.82 o 
  -6   8   4      116.73      115.19      6.68 o 
  -5   8   4       10.46       11.14      3.43 o 
  -4   8   4       22.76       32.53      4.80 o 
  -3   8   4      700.55      692.36     14.16 o 
  -2   8   4      140.04      147.68      7.70 o 
  -1   8   4      237.28      266.94      6.81 o 
   0   8   4       45.49       53.03      3.35 o 
   1   8   4     1122.60     1141.76     19.64 o 
   2   8   4        2.31        4.59      2.07 o 
   3   8   4        6.46        3.07      2.20 o 
   4   8   4        0.40       -0.42      1.96 o 
   5   8   4        2.35        4.76      2.37 o 
   6   8   4        6.19       11.90      2.95 o 
   7   8   4       61.68       69.82      6.04 o 
   8   8   4       43.48       48.78      4.98 o 
  -8   9   4       15.94       11.68      7.72 o 
  -7   9   4       61.87       94.56      6.49 o 
  -6   9   4       25.29       38.53      4.79 o 
  -5   9   4        0.51        4.18      3.08 o 
  -4   9   4      187.90      201.51     11.32 o 
  -3   9   4      626.60      630.35     18.31 o 
  -2   9   4      105.19      102.46      5.41 o 
  -1   9   4      173.52      167.55      5.84 o 
   0   9   4      317.65      327.13      7.73 o 
   1   9   4        3.43        8.26      2.91 o 
   2   9   4        6.81       14.43      3.82 o 
   3   9   4        8.91       14.01      3.51 o 
   4   9   4       26.55       21.93      3.08 o 
   5   9   4       70.07       60.31      4.30 o 
   6   9   4      111.81      126.35      6.06 o 
   7   9   4        7.10        8.92      3.33 o 
   8   9   4       13.93       21.02      4.55 o 
  -7  10   4        0.40       -5.65      5.65 o 
  -6  10   4        0.33        2.19      3.99 o 
  -5  10   4       31.65       28.66      6.42 o 
  -4  10   4        3.14       -2.91      5.50 o 
  -3  10   4        2.01        0.26      3.96 o 
  -2  10   4      183.03      178.11      9.23 o 
  -1  10   4       10.34        9.81      3.31 o 
   0  10   4        5.27        3.07      3.67 o 
   1  10   4      130.90      138.69      7.04 o 
   2  10   4      248.63      243.84     10.13 o 
   3  10   4       56.53       63.52      5.62 o 
   4  10   4       14.04       13.84      3.63 o 
   5  10   4       31.69       42.88      4.60 o 
   6  10   4       18.94       24.77      5.11 o 
   7  10   4        0.18       -0.61      4.85 o 
  -6  11   4        0.06        1.68      7.64 o 
  -5  11   4        5.87       14.77      5.16 o 
  -4  11   4        7.91       13.57      4.86 o 
  -3  11   4        0.01       -3.70      3.83 o 
  -2  11   4       35.47       19.47      4.93 o 
  -1  11   4        1.97       -2.86      3.31 o 
   0  11   4        1.36       -3.43      3.43 o 
   1  11   4       54.51       44.77      5.86 o 
   2  11   4       11.06        8.80      3.76 o 
   3  11   4        6.83        7.11      3.73 o 
   4  11   4        5.02        1.49      4.63 o 
   5  11   4      137.95      150.57      8.32 o 
   6  11   4      111.12      121.69      8.59 o 
  -5  12   4        4.64        3.04      5.00 o 
  -4  12   4       10.69        7.64      5.81 o 
  -3  12   4        6.81        2.31      4.75 o 
  -2  12   4       32.07       35.23      8.05 o 
  -1  12   4       72.59       73.03      7.92 o 
   0  12   4        1.12       -2.07      3.89 o 
   1  12   4       33.53       26.02      5.53 o 
   2  12   4        1.21        5.71      4.03 o 
   3  12   4       19.03       15.00      4.88 o 
   4  12   4        4.98        4.72      4.67 o 
   5  12   4       29.31       18.63      6.59 o 
  -4  13   4        5.42       -1.25      5.40 o 
  -3  13   4       41.83       33.51      7.69 o 
  -2  13   4        7.65       17.59      6.49 o 
  -1  13   4       70.71       81.00      9.55 o 
   0  13   4       11.96        8.61      4.79 o 
   1  13   4        0.94       -2.05      3.73 o 
   2  13   4        0.22       -0.13      4.38 o 
   3  13   4        0.13        1.21      4.58 o 
   0  14   4        3.69        3.46      6.23 o 
 -10   1   5        1.22        1.03      3.93 o 
  -9   1   5       49.06       63.02      5.99 o 
  -8   1   5        1.18        2.54      2.74 o 
  -7   1   5        0.08        2.48      2.53 o 
  -6   1   5      295.90      337.79      8.39 o 
  -5   1   5       59.32       78.80      4.45 o 
  -4   1   5       91.92      155.67      6.02 o 
  -3   1   5      341.74      307.68      5.12 o 
  -2   1   5       79.95       96.99      2.01 o 
  -1   1   5     9207.31     8835.13     63.90 o 
   0   1   5     7377.21     7620.69     61.14 o 
   1   1   5        0.49        7.49      0.78 o 
   2   1   5     1215.26     1159.78      9.42 o 
   3   1   5        5.32        5.90      0.89 o 
   4   1   5      258.53      249.76      3.97 o 
   5   1   5      382.16      395.01      5.15 o 
   6   1   5     2167.37     2153.66     18.20 o 
   7   1   5     1180.73     1163.13     16.36 o 
   8   1   5      445.66      435.82     11.02 o 
   9   1   5        6.31       15.31      4.17 o 
  10   1   5        4.51        2.00      3.95 o 
 -10   2   5       18.70       28.10      8.09 o 
  -9   2   5       63.16       59.71      5.90 o 
  -8   2   5      157.61      130.18      6.03 o 
  -7   2   5      311.50      266.38      8.14 o 
  -6   2   5       60.16       47.39      4.20 o 
  -5   2   5      113.53      107.99      5.02 o 
  -4   2   5       73.95       82.38      4.09 o 
  -3   2   5       19.79       16.44      1.71 o 
  -2   2   5        2.88        0.41      1.02 o 
  -1   2   5       12.52       34.61      1.82 o 
   0   2   5    13590.32    14212.70    127.77 o 
   1   2   5    16548.27    17663.93    141.65 o 
   2   2   5      232.00      227.30      3.53 o 
   3   2   5      422.55      482.06      5.69 o 
   4   2   5      128.73      125.99      4.06 o 
   5   2   5       44.34       31.79      1.74 o 
   6   2   5      591.06      607.14      9.75 o 
   7   2   5       80.18       98.30      3.95 o 
   8   2   5       10.00        6.86      3.40 o 
   9   2   5       37.14       39.01      5.02 o 
  10   2   5        8.26        8.00      4.28 o 
 -10   3   5        7.56        9.91      5.44 o 
  -9   3   5        0.83       -1.92      3.71 o 
  -8   3   5      151.23      128.01      5.88 o 
  -7   3   5       96.94      103.01      6.94 o 
  -6   3   5       40.51       61.68      4.33 o 
  -5   3   5      258.75      257.39      7.49 o 
  -4   3   5       43.09       34.35      2.36 o 
  -3   3   5     1699.46     1920.92     22.09 o 
  -2   3   5       34.20       58.05      2.44 o 
  -1   3   5     1383.89     1288.79     14.95 o 
   0   3   5     1920.07     1802.46     45.15 o 
   1   3   5     2253.58     2137.65     21.28 o 
   2   3   5       38.67       26.09      1.44 o 
   3   3   5      109.72      141.75      2.63 o 
   4   3   5      105.65      108.41      2.58 o 
   5   3   5       21.53       24.76      1.70 o 
   6   3   5      105.48       93.41      3.52 o 
   7   3   5       46.09       44.77      3.26 o 
   8   3   5       17.91       16.57      3.34 o 
   9   3   5       29.73       33.05      4.92 o 
  10   3   5      111.27      110.31      7.73 o 
 -10   4   5       12.17       15.51      6.03 o 
  -9   4   5       49.02       49.09      5.94 o 
  -8   4   5      120.29      114.52      7.32 o 
  -7   4   5      124.58      143.77      6.64 o 
  -6   4   5        2.27        1.88      2.55 o 
  -5   4   5       73.06       85.88      3.94 o 
  -4   4   5        0.53       -1.61      1.88 o 
  -3   4   5       21.71       18.35      2.41 o 
  -2   4   5      561.52      561.73      9.46 o 
  -1   4   5      495.11      468.34      7.17 o 
   0   4   5      750.80      850.91     13.82 o 
   1   4   5     1260.81     1096.01     14.31 o 
   2   4   5     1670.99     1547.16     15.63 o 
   3   4   5       42.31       36.55      1.87 o 
   4   4   5       71.70       66.74      2.42 o 
   5   4   5       64.21       64.62      2.77 o 
   6   4   5      675.58      680.51      9.05 o 
   7   4   5        4.26        3.44      2.49 o 
   8   4   5        5.09        6.76      3.07 o 
   9   4   5      121.11      137.60      5.90 o 
 -10   5   5       59.87       60.59      6.64 o 
  -9   5   5       14.79       19.80      5.16 o 
  -8   5   5       39.69       58.28      7.35 o 
  -7   5   5       32.04       35.16      4.24 o 
  -6   5   5      926.19      928.67     14.29 o 
  -5   5   5      506.90      538.12     11.60 o 
  -4   5   5      660.46      623.71     11.77 o 
  -3   5   5     1948.07     1828.52     24.09 o 
  -2   5   5       59.69       72.45      3.47 o 
  -1   5   5     4375.82     4677.50     69.59 o 
   0   5   5     1161.07     1293.36     20.01 o 
   1   5   5      105.14      133.84      3.28 o 
   2   5   5        7.68        5.82      1.44 o 
   3   5   5      252.14      252.44      4.69 o 
   4   5   5      404.98      436.54      8.49 o 
   5   5   5      236.57      247.77      4.81 o 
   6   5   5        0.41       -0.37      1.96 o 
   7   5   5        0.87        3.02      2.26 o 
   8   5   5        1.16        0.21      2.64 o 
   9   5   5       17.25       17.84      5.05 o 
  -9   6   5       19.21       18.56      5.02 o 
  -8   6   5        5.18        2.52      4.11 o 
  -7   6   5       68.41       80.70      6.23 o 
  -6   6   5      569.88      582.83     13.27 o 
  -5   6   5      819.83      790.69     25.36 o 
  -4   6   5       27.03       29.92      3.51 o 
  -3   6   5      118.80      138.74      5.10 o 
  -2   6   5      985.83     1089.78     15.44 o 
  -1   6   5      171.13      133.54      8.48 o 
   0   6   5        3.86        4.08      2.33 o 
   1   6   5      391.35      411.99      9.71 o 
   2   6   5      171.89      178.27      4.54 o 
   3   6   5      489.92      475.54      7.07 o 
   4   6   5       54.41       58.37      2.77 o 
   5   6   5        4.87       11.06      2.09 o 
   6   6   5       11.87       11.60      2.50 o 
   7   6   5        0.84        2.74      2.36 o 
   8   6   5       11.00        7.58      3.03 o 
   9   6   5       12.98       13.01      3.09 o 
  -9   7   5      169.55      235.98     10.92 o 
  -8   7   5        1.03       -1.77      5.83 o 
  -7   7   5      135.33      136.20      7.62 o 
  -6   7   5      159.11      143.65      7.07 o 
  -5   7   5      140.12      163.03      6.83 o 
  -4   7   5      539.30      541.58     11.27 o 
  -3   7   5        7.48       15.62      3.47 o 
  -2   7   5        0.85        1.92      2.13 o 
  -1   7   5      844.40      851.21     14.86 o 
   0   7   5      954.61      994.14     16.36 o 
   1   7   5      460.10      425.69     13.35 o 
   2   7   5        5.83        5.75      2.23 o 
   3   7   5       31.25       29.40      2.57 o 
   4   7   5        3.62        3.41      1.94 o 
   5   7   5      323.99      296.04      6.36 o 
   6   7   5      107.57      106.57      4.83 o 
   7   7   5       12.50       14.87      2.93 o 
   8   7   5       54.04       64.50      4.76 o 
  -8   8   5       17.58       28.39      5.30 o 
  -7   8   5        6.60       18.06      4.43 o 
  -6   8   5       68.22       60.07      5.49 o 
  -5   8   5      123.87      108.16      6.26 o 
  -4   8   5       14.28       25.91      4.23 o 
  -3   8   5       28.92       23.25      3.16 o 
  -2   8   5       17.74       19.93      3.35 o 
  -1   8   5        0.24        1.00      2.13 o 
   0   8   5       17.75       20.40      2.46 o 
   1   8   5        4.72        8.40      2.37 o 
   2   8   5       53.49       48.26      4.81 o 
   3   8   5       29.73       34.56      2.77 o 
   4   8   5       37.92       36.26      2.95 o 
   5   8   5      539.54      498.64      9.66 o 
   6   8   5      441.45      418.91      9.71 o 
   7   8   5        6.86        9.80      3.09 o 
   8   8   5        1.26        2.19      3.26 o 
  -8   9   5       13.49       17.88      5.12 o 
  -7   9   5       76.16       88.95      6.95 o 
  -6   9   5        0.08       -3.11      3.11 o 
  -5   9   5       15.61        9.41      3.27 o 
  -4   9   5      231.60      246.10     11.95 o 
  -3   9   5       67.48       64.71      7.37 o 
  -2   9   5       79.17       67.80      6.82 o 
  -1   9   5        7.54        6.47      2.45 o 
   0   9   5       12.42       14.80      2.73 o 
   1   9   5     1072.23     1082.47     18.72 o 
   2   9   5      395.00      389.37     10.31 o 
   3   9   5        5.29        8.84      2.79 o 
   4   9   5       14.32       15.31      3.02 o 
   5   9   5      111.06      104.90      5.05 o 
   6   9   5       44.29       41.95      5.29 o 
   7   9   5        0.70        2.56      3.02 o 
  -7  10   5       20.44       15.23      5.78 o 
  -6  10   5       73.03       75.23      7.43 o 
  -5  10   5       11.80       15.03      5.42 o 
  -4  10   5        2.03        2.22      5.40 o 
  -3  10   5        6.88       13.63      5.07 o 
  -2  10   5      104.76       92.86      7.23 o 
  -1  10   5       27.79       21.27      4.50 o 
   0  10   5        4.24       10.74      3.46 o 
   1  10   5        2.29       12.92      4.17 o 
   2  10   5        0.04        1.83      3.74 o 
   3  10   5       37.58       47.41      5.00 o 
   4  10   5        2.13        1.32      3.19 o 
   5  10   5       95.47      103.38      7.93 o 
   6  10   5       26.98       21.62      4.88 o 
   7  10   5        0.68       -4.56      4.56 o 
  -6  11   5       30.59       38.36      7.80 o 
  -5  11   5       84.16      100.47     16.74 o 
  -4  11   5       11.19        9.56      4.59 o 
  -3  11   5        9.92        5.05      4.21 o 
  -2  11   5       66.02       54.89      6.43 o 
  -1  11   5       92.11       92.35     10.20 o 
   0  11   5       12.49        8.75      4.25 o 
   1  11   5       20.63       22.44      5.08 o 
   2  11   5        2.75       -2.77      3.52 o 
   3  11   5        6.10        4.51      5.02 o 
   4  11   5        0.00       -3.71      3.71 o 
   5  11   5       20.84       22.77      4.86 o 
   6  11   5       20.41       21.63      5.36 o 
  -5  12   5       24.61       21.84      6.88 o 
  -4  12   5       12.83       16.00      6.42 o 
  -3  12   5       16.99        9.09      5.94 o 
  -2  12   5        5.93        7.50      5.55 o 
  -1  12   5        4.40        2.25      4.78 o 
   0  12   5       12.91        4.52      4.31 o 
   1  12   5        3.10       -2.63      3.90 o 
   2  12   5        9.18       11.47      4.12 o 
   3  12   5        6.43        4.49      4.62 o 
   4  12   5        0.16       -4.02      4.02 o 
   5  12   5        1.71       -0.57      3.89 o 
  -4  13   5       21.98       30.35     13.16 o 
  -3  13   5        0.28       -5.65      5.65 o 
  -2  13   5       19.16       21.99      6.84 o 
  -1  13   5       20.64       11.40      6.49 o 
   0  13   5        2.12        0.90      5.52 o 
   1  13   5        1.41        8.79      5.20 o 
   2  13   5       17.89       17.16      6.16 o 
   3  13   5        0.19        3.28      4.60 o 
 -10   0   6        0.48        8.04      6.11 o 
  -9   0   6      409.57      376.83     16.29 o 
  -8   0   6      595.59      566.26     29.89 o 
  -7   0   6       96.48      131.64      8.68 o 
  -6   0   6      219.04      251.45     17.20 o 
  -5   0   6     1731.46     1874.26     41.21 o 
  -4   0   6      704.65      811.04     15.33 o 
  -3   0   6      704.01      704.35     11.96 o 
  -2   0   6     4916.96     4962.14     61.59 o 
  -1   0   6       64.92       70.26      2.54 o 
   0   0   6     4074.25     4219.75     46.17 o 
   1   0   6     1174.06     1109.92     15.45 o 
   2   0   6     2470.14     2303.57     30.48 o 
   3   0   6     3492.13     3601.01     41.28 o 
   4   0   6      175.59      147.25      3.64 o 
   5   0   6     2156.24     2148.93     24.94 o 
   6   0   6       80.31       90.22      4.50 o 
   7   0   6      606.25      598.64     12.92 o 
   8   0   6      286.64      244.20     12.02 o 
   9   0   6      120.20      116.75     10.01 o 
  10   0   6       89.88       95.41     10.36 o 
 -10   1   6        0.84        0.15      4.11 o 
  -9   1   6        5.71        3.10      3.75 o 
  -8   1   6       39.15       33.46      4.25 o 
  -7   1   6        2.25       -1.42      2.77 o 
  -6   1   6      335.15      348.78      7.29 o 
  -5   1   6       72.11       84.78      3.80 o 
  -4   1   6     3307.40     3308.26     39.52 o 
  -3   1   6      620.29      588.74      6.86 o 
  -2   1   6      103.04      102.57      3.39 o 
  -1   1   6     1072.02     1097.37      9.93 o 
   0   1   6     2584.38     2710.87     22.68 o 
   1   1   6     2252.00     2178.68     21.31 o 
   2   1   6      167.77      155.98      3.90 o 
   3   1   6      269.48      270.91      3.34 o 
   4   1   6      152.50      136.65      2.86 o 
   5   1   6        1.60        0.15      1.27 o 
   6   1   6      203.21      201.50      4.86 o 
   7   1   6     1253.54     1278.59     16.21 o 
   8   1   6      161.23      155.31      8.21 o 
   9   1   6        4.86        1.01      4.55 o 
  10   1   6       16.24       27.63      5.17 o 
 -10   2   6        3.09       -0.85      4.06 o 
  -9   2   6        4.33       -0.85      4.17 o 
  -8   2   6        1.97       -1.83      2.78 o 
  -7   2   6       17.92       12.29      3.42 o 
  -6   2   6      199.61      205.86      7.28 o 
  -5   2   6      282.27      253.27      7.46 o 
  -4   2   6      618.82      667.09     14.34 o 
  -3   2   6     1165.71     1080.48     13.85 o 
  -2   2   6     3689.39     3823.86     40.07 o 
  -1   2   6     6192.13     6058.63     56.18 o 
   0   2   6     8629.45     9081.16     86.24 o 
   1   2   6      316.33      285.46      4.28 o 
   2   2   6      509.83      539.64      6.46 o 
   3   2   6     4166.42     4328.75     33.11 o 
   4   2   6     1109.20     1155.51     11.53 o 
   5   2   6       91.45      122.64      3.61 o 
   6   2   6       77.22       74.76      3.19 o 
   7   2   6        4.57        4.70      2.56 o 
   8   2   6       52.48       52.56      4.42 o 
   9   2   6        1.68        3.01      3.59 o 
  10   2   6       64.00       55.08      6.22 o 
 -10   3   6        1.52        4.81      4.36 o 
  -9   3   6       41.44       33.04      5.31 o 
  -8   3   6        3.49        3.86      3.19 o 
  -7   3   6      314.46      336.24      9.38 o 
  -6   3   6      240.80      233.35      7.89 o 
  -5   3   6     1086.94     1017.01     16.92 o 
  -4   3   6      193.51      187.29      4.80 o 
  -3   3   6      179.15      182.79      5.39 o 
  -2   3   6     3732.78     3897.56     37.92 o 
  -1   3   6     1826.08     1884.49     23.18 o 
   0   3   6     1328.06     1429.09     18.05 o 
   1   3   6       11.69        6.05      0.96 o 
   2   3   6     1930.53     1938.68     17.33 o 
   3   3   6        7.95       11.63      1.15 o 
   4   3   6       74.62       58.83      3.12 o 
   5   3   6       11.87       12.41      1.77 o 
   6   3   6      115.36      107.10      3.97 o 
   7   3   6       35.16       37.83      3.65 o 
   8   3   6      109.10      115.78      7.52 o 
   9   3   6       31.82       33.68      5.53 o 
  10   3   6        2.79        9.39      4.34 o 
 -10   4   6       46.01       42.19      5.95 o 
  -9   4   6       20.68       21.44      4.74 o 
  -8   4   6       21.93       22.37      4.14 o 
  -7   4   6      230.44      219.58      7.89 o 
  -6   4   6      195.78      203.91     11.18 o 
  -5   4   6       68.75       57.75      3.64 o 
  -4   4   6      522.23      590.24     11.39 o 
  -3   4   6      914.95      967.80     14.92 o 
  -2   4   6      263.94      291.33      6.34 o 
  -1   4   6     1698.42     1847.18     20.92 o 
   0   4   6      727.97      731.40     12.40 o 
   1   4   6      351.08      338.37      8.13 o 
   2   4   6       46.35       41.68      2.18 o 
   3   4   6      183.20      209.70      4.62 o 
   4   4   6      769.99      869.30      9.42 o 
   5   4   6      772.39      784.09      9.68 o 
   6   4   6      123.86      120.69      5.00 o 
   7   4   6       56.96       48.39      4.01 o 
   8   4   6       78.74       71.38      4.97 o 
   9   4   6       49.49       55.31      5.58 o 
 -10   5   6        2.51        3.72      5.27 o 
  -9   5   6       11.67       13.46      5.73 o 
  -8   5   6      101.60      109.95      7.39 o 
  -7   5   6      366.09      393.72     10.35 o 
  -6   5   6      209.88      201.13      7.16 o 
  -5   5   6        2.57        5.68      2.86 o 
  -4   5   6      983.17      932.55     15.39 o 
  -3   5   6       14.73       12.87      2.69 o 
  -2   5   6        0.08       -0.11      1.51 o 
  -1   5   6        0.64        7.47      2.20 o 
   0   5   6      171.69      247.65      6.79 o 
   1   5   6     1430.89     1363.00     28.51 o 
   2   5   6      264.94      292.09      5.00 o 
   3   5   6       65.01       93.68      3.09 o 
   4   5   6       37.87       41.62      2.32 o 
   5   5   6        2.30        1.80      1.32 o 
   6   5   6       11.52        7.51      1.96 o 
   7   5   6       37.64       39.65      3.73 o 
   8   5   6        1.39        1.13      2.96 o 
   9   5   6        0.91        5.67      3.87 o 
  -9   6   6        0.31        4.15      4.76 o 
  -8   6   6        3.25        8.35      5.29 o 
  -7   6   6       19.79       23.22      4.51 o 
  -6   6   6      471.04      451.77     11.66 o 
  -5   6   6     2070.97     2081.13     29.40 o 
  -4   6   6      999.39     1061.66     17.09 o 
  -3   6   6      119.70      142.07      5.11 o 
  -2   6   6      468.61      507.06      8.95 o 
  -1   6   6        9.12       14.76      3.18 o 
   0   6   6      283.42      230.40      8.11 o 
   1   6   6       19.08       16.04      2.81 o 
   2   6   6        0.98        2.43      1.48 o 
   3   6   6      639.90      589.58      9.63 o 
   4   6   6        7.32        8.71      1.72 o 
   5   6   6      408.27      393.14      6.94 o 
   6   6   6      309.03      328.44     10.24 o 
   7   6   6       15.49       14.97      2.45 o 
   8   6   6       48.06       44.25      4.89 o 
   9   6   6       13.74        7.70      4.17 o 
  -9   7   6       23.86       20.22      5.99 o 
  -8   7   6      210.65      207.75      9.66 o 
  -7   7   6      214.29      212.88      9.09 o 
  -6   7   6      177.87      170.84      7.63 o 
  -5   7   6        0.07       -1.39      2.72 o 
  -4   7   6       16.44       18.27      3.20 o 
  -3   7   6       39.30       37.85      3.16 o 
  -2   7   6        8.49        6.41      2.71 o 
  -1   7   6      334.46      362.95     11.55 o 
   0   7   6       90.61       76.70      5.58 o 
   1   7   6      350.67      318.57      8.06 o 
   2   7   6       65.30       74.37      3.46 o 
   3   7   6      124.76      123.55      4.22 o 
   4   7   6        1.59       -1.04      1.72 o 
   5   7   6        0.01        2.86      2.17 o 
   6   7   6        0.47        0.64      2.59 o 
   7   7   6        2.84        0.63      2.42 o 
   8   7   6       26.93       23.73      4.77 o 
  -8   8   6       25.61       20.63      5.40 o 
  -7   8   6        3.58        7.04      4.04 o 
  -6   8   6      145.33      138.69      7.15 o 
  -5   8   6      126.81      151.58      6.78 o 
  -4   8   6       32.64       34.94      6.79 o 
  -3   8   6      261.73      282.08      8.39 o 
  -2   8   6       66.88       76.53      7.02 o 
  -1   8   6        2.02        3.91      3.43 o 
   0   8   6       27.18       21.67      3.79 o 
   1   8   6      188.71      169.50      6.79 o 
   2   8   6      493.82      535.33      9.50 o 
   3   8   6       34.66       32.89      2.79 o 
   4   8   6        0.20        1.78      2.00 o 
   5   8   6        1.34        3.27      2.44 o 
   6   8   6        0.55        0.82      2.58 o 
   7   8   6        0.00       -2.43      2.43 o 
   8   8   6        0.19        8.68      5.14 o 
  -8   9   6       33.74       44.35      6.17 o 
  -7   9   6       46.80       72.18      6.29 o 
  -6   9   6      116.51      121.95      7.90 o 
  -5   9   6        3.27        0.04      3.28 o 
  -4   9   6        0.02       -2.22      3.86 o 
  -3   9   6       15.24        1.47      3.86 o 
  -2   9   6        1.44        0.56      3.71 o 
  -1   9   6        0.14        1.72      3.32 o 
   0   9   6      537.66      486.19     13.13 o 
   1   9   6      254.98      258.91      8.51 o 
   2   9   6      162.74      169.46     13.29 o 
   3   9   6       51.35       54.07      3.89 o 
   4   9   6      188.04      179.58      6.47 o 
   5   9   6        8.49        6.45      3.05 o 
   6   9   6        0.03        5.48      3.03 o 
   7   9   6        1.58        6.64      3.58 o 
  -7  10   6        0.31       -2.72      5.76 o 
  -6  10   6        1.65       10.80      5.45 o 
  -5  10   6        9.07        9.81      5.30 o 
  -4  10   6        3.74        4.59      4.64 o 
  -3  10   6       39.44       37.28      6.49 o 
  -2  10   6        3.26        0.01      3.58 o 
  -1  10   6       95.62      110.48      8.81 o 
   0  10   6        3.72        2.14      3.55 o 
   1  10   6      304.87      321.03     15.84 o 
   2  10   6       45.88       49.87      5.82 o 
   3  10   6        8.68        4.28      3.32 o 
   4  10   6      207.03      188.46      8.29 o 
   5  10   6       63.74       58.86      5.62 o 
   6  10   6       21.68       20.68      4.86 o 
   7  10   6       28.80       31.88      8.41 o 
  -6  11   6        1.24       -1.90      5.56 o 
  -5  11   6        0.15        3.37      5.24 o 
  -4  11   6       65.96       57.41      8.07 o 
  -3  11   6       33.82       21.92      6.13 o 
  -2  11   6        1.59       -0.22      4.47 o 
  -1  11   6       25.43       16.81      5.15 o 
   0  11   6       26.71       21.40      5.42 o 
   1  11   6       38.59       38.65      9.74 o 
   2  11   6        2.37       -1.81      3.70 o 
   3  11   6        7.94        9.30      4.58 o 
   4  11   6        4.66       -2.18      3.49 o 
   5  11   6        1.33       -1.85      3.78 o 
   6  11   6       77.61       70.81      7.06 o 
  -5  12   6        0.02        2.51      5.69 o 
  -4  12   6        0.90        7.20      6.05 o 
  -3  12   6        6.55        4.00      4.97 o 
  -2  12   6       11.48       12.85      5.76 o 
  -1  12   6       14.35       20.63      6.54 o 
   0  12   6        0.00       -4.32      4.32 o 
   1  12   6       49.24       46.45      8.97 o 
   2  12   6        5.54        8.58      5.20 o 
   3  12   6        3.86       -4.23      4.23 o 
   4  12   6        1.88       -1.52      3.70 o 
  -3  13   6       32.86       32.13      7.53 o 
  -2  13   6        5.30        0.05      5.25 o 
  -1  13   6       29.47       41.88      7.59 o 
   0  13   6        0.07        6.27      5.66 o 
   1  13   6        0.38        3.24      7.30 o 
   2  13   6        4.60        0.00      4.30 o 
   3  13   6       41.58       28.72      6.43 o 
 -10   1   7        6.29        6.78      4.46 o 
  -9   1   7       50.55       55.37      6.01 o 
  -8   1   7      377.52      327.83      9.20 o 
  -7   1   7      261.42      234.10      8.48 o 
  -6   1   7       51.96       34.96      2.76 o 
  -5   1   7      374.64      414.62      8.66 o 
  -4   1   7     1502.92     1577.21     21.38 o 
  -3   1   7     1241.33     1118.86     11.41 o 
  -2   1   7     2042.44     1971.03     19.11 o 
  -1   1   7      813.77      835.85      9.12 o 
   0   1   7     1158.19     1114.00     10.87 o 
   1   1   7      419.06      430.50      4.65 o 
   2   1   7     1501.01     1512.16     16.42 o 
   3   1   7       11.87       12.29      1.09 o 
   4   1   7        3.62        1.29      0.94 o 
   5   1   7        0.15       -0.50      1.68 o 
   6   1   7       69.22       73.19      3.46 o 
   7   1   7       20.01       19.42      3.34 o 
   8   1   7      127.09      119.82      6.42 o 
   9   1   7        1.83       -3.11      3.11 o 
  10   1   7        0.82        2.70      4.20 o 
 -10   2   7        4.12        7.97      4.66 o 
  -9   2   7       64.87       66.82      5.77 o 
  -8   2   7        3.23        2.15      3.33 o 
  -7   2   7      392.38      414.85      9.01 o 
  -6   2   7        4.71        2.11      2.62 o 
  -5   2   7       18.38       16.96      3.00 o 
  -4   2   7        0.22       -0.14      1.36 o 
  -3   2   7      310.18      348.80      7.68 o 
  -2   2   7      112.99      132.98      3.57 o 
  -1   2   7      842.20      721.20      8.95 o 
   0   2   7       87.59      138.48      2.82 o 
   1   2   7      916.16      868.06      9.84 o 
   2   2   7     5108.75     5422.92     50.67 o 
   3   2   7     5813.13     6274.14     46.81 o 
   4   2   7     2375.25     2378.15     19.82 o 
   5   2   7      721.13      659.99      8.67 o 
   6   2   7        0.80       -1.67      1.67 o 
   7   2   7       36.76       33.66      3.57 o 
   8   2   7      138.65      150.30      6.99 o 
   9   2   7       80.15       80.81      6.27 o 
  10   2   7       18.16       15.56      4.63 o 
 -10   3   7       73.63       81.97      7.23 o 
  -9   3   7       34.41       28.09      5.00 o 
  -8   3   7       31.63       33.02      4.58 o 
  -7   3   7       71.28       64.87      5.05 o 
  -6   3   7       18.26       10.29      3.17 o 
  -5   3   7        0.18        1.66      2.54 o 
  -4   3   7       33.78       25.67      2.31 o 
  -3   3   7       45.36       33.23      2.89 o 
  -2   3   7     3190.22     3495.42     37.50 o 
  -1   3   7     3156.55     3385.80     33.19 o 
   0   3   7     1714.91     1579.68     17.76 o 
   1   3   7       41.25       50.09      1.99 o 
   2   3   7      462.35      529.20      8.28 o 
   3   3   7       59.13       68.75      2.63 o 
   4   3   7        5.05        7.71      1.30 o 
   5   3   7       70.74       63.24      2.73 o 
   6   3   7       40.41       40.81      3.12 o 
   7   3   7       16.63       14.20      2.95 o 
   8   3   7       96.61       88.27      5.33 o 
   9   3   7        0.21        1.52      3.69 o 
 -10   4   7       48.45       56.13      7.64 o 
  -9   4   7       26.19       23.33      5.22 o 
  -8   4   7       27.20       20.55      4.10 o 
  -7   4   7       86.92      111.86      6.20 o 
  -6   4   7     1906.20     1874.71     25.49 o 
  -5   4   7     1217.48     1146.21     16.00 o 
  -4   4   7      105.61       93.32      6.12 o 
  -3   4   7      412.44      382.53      8.23 o 
  -2   4   7      241.44      249.69      5.87 o 
  -1   4   7      126.10       86.74      2.81 o 
   0   4   7     1936.21     1802.17     20.82 o 
   1   4   7      125.64      125.34      4.78 o 
   2   4   7      323.02      349.74      5.59 o 
   3   4   7      153.06      165.20      4.20 o 
   4   4   7      897.45      895.18     10.03 o 
   5   4   7      137.12      117.92      3.47 o 
   6   4   7       64.35       62.79      5.10 o 
   7   4   7      215.18      224.78      6.99 o 
   8   4   7       25.58       36.97      4.13 o 
   9   4   7       65.35       76.87      6.44 o 
  -9   5   7       14.18       15.51      5.21 o 
  -8   5   7       38.30       39.68      7.13 o 
  -7   5   7      584.38      529.09     12.19 o 
  -6   5   7       11.72        7.95      3.23 o 
  -5   5   7       95.18       82.90      4.76 o 
  -4   5   7        5.25       11.40      4.73 o 
  -3   5   7       99.07       99.56      5.03 o 
  -2   5   7      461.57      394.39      7.82 o 
  -1   5   7       60.76       48.76      3.60 o 
   0   5   7       10.01       13.00      2.37 o 
   1   5   7      364.65      385.51      8.73 o 
   2   5   7       43.62       40.64      2.29 o 
   3   5   7      111.77      122.35      3.50 o 
   4   5   7      935.99      894.46     10.39 o 
   5   5   7       86.69      106.60      4.61 o 
   6   5   7      348.26      320.94      7.76 o 
   7   5   7       59.36       60.97      4.43 o 
   8   5   7        0.11       -0.38      2.80 o 
   9   5   7       22.25       22.81      4.62 o 
  -9   6   7        9.22       16.16      5.63 o 
  -8   6   7       17.29       21.43      4.91 o 
  -7   6   7      192.46      223.36     10.42 o 
  -6   6   7      222.51      243.40      8.64 o 
  -5   6   7      307.11      315.41     12.51 o 
  -4   6   7        4.45        4.93      2.57 o 
  -3   6   7        0.07       -0.69      2.22 o 
  -2   6   7        0.16        5.26      2.00 o 
  -1   6   7        6.52       11.28      4.10 o 
   0   6   7        1.13        4.98      2.75 o 
   1   6   7       11.44        6.87      2.25 o 
   2   6   7       44.70       50.54      2.61 o 
   3   6   7       68.80       68.22      2.94 o 
   4   6   7      254.59      232.08      5.51 o 
   5   6   7       92.30       76.68      4.12 o 
   6   6   7        0.20        1.45      2.49 o 
   7   6   7        5.96        5.97      3.02 o 
   8   6   7       23.60       19.85      4.34 o 
   9   6   7       42.10       33.14      6.41 o 
  -9   7   7       84.83       83.09      7.85 o 
  -8   7   7        1.57        3.72      3.94 o 
  -7   7   7      721.77      715.14     16.23 o 
  -6   7   7      674.00      668.14     14.66 o 
  -5   7   7       47.24       52.66      4.52 o 
  -4   7   7      109.10      106.54      5.25 o 
  -3   7   7       95.34       83.57      8.41 o 
  -2   7   7      477.51      460.05     10.02 o 
  -1   7   7        1.99        1.59      2.99 o 
   0   7   7        6.88        6.62      3.23 o 
   1   7   7       95.64       82.04      5.00 o 
   2   7   7        2.68        7.45      1.87 o 
   3   7   7       24.48       27.68      2.89 o 
   4   7   7        4.79        0.68      1.71 o 
   5   7   7       90.62       78.14      3.82 o 
   6   7   7        6.27        6.32      2.87 o 
   7   7   7        0.89        3.49      3.35 o 
   8   7   7       16.35       15.34      4.59 o 
  -8   8   7       12.06        7.00      4.57 o 
  -7   8   7        1.46        7.75      4.37 o 
  -6   8   7      163.05      174.38      8.25 o 
  -5   8   7      205.08      220.64      7.80 o 
  -4   8   7       12.79       19.95      3.37 o 
  -3   8   7      156.60      174.05      6.66 o 
  -2   8   7      249.84      257.11     10.70 o 
  -1   8   7       47.28       30.47      4.71 o 
   0   8   7       40.80       32.70      4.32 o 
   1   8   7        3.64        4.94      3.10 o 
   2   8   7      103.85       93.65      3.70 o 
   3   8   7      530.43      556.46     10.25 o 
   4   8   7      141.85      165.12      6.29 o 
   5   8   7        5.12        2.26      2.30 o 
   6   8   7       29.82       26.32      3.72 o 
   7   8   7        8.80        9.83      3.71 o 
   8   8   7       17.86       24.38      5.18 o 
  -8   9   7        0.32       -0.68      5.59 o 
  -7   9   7       28.40       27.20      5.67 o 
  -6   9   7        6.32        9.35      4.44 o 
  -5   9   7        5.56        7.48      3.66 o 
  -4   9   7        1.99       -0.35      3.94 o 
  -3   9   7       10.01       12.05      4.55 o 
  -2   9   7       12.82        9.52      4.25 o 
  -1   9   7        7.85       20.44      4.63 o 
   0   9   7        2.48       -1.10      3.01 o 
   1   9   7      620.76      640.08     18.07 o 
   2   9   7      302.93      272.38      9.80 o 
   3   9   7        1.71        2.48      3.99 o 
   4   9   7        5.05        1.93      3.00 o 
   5   9   7        4.09        5.81      3.47 o 
   6   9   7       71.72       61.94      6.52 o 
   7   9   7        7.98       -4.57      4.57 o 
  -7  10   7        0.94        5.08      5.83 o 
  -6  10   7       11.92       14.24      9.23 o 
  -5  10   7        0.15       -0.01      4.56 o 
  -4  10   7        0.00        6.18      4.54 o 
  -3  10   7       51.88       48.90      7.10 o 
  -2  10   7      118.38      128.75     10.55 o 
  -1  10   7        3.02        3.69      4.22 o 
   0  10   7      215.67      228.59     14.66 o 
   1  10   7       81.35      102.53      8.75 o 
   2  10   7       40.92       56.20      5.93 o 
   3  10   7       43.63       50.50      5.14 o 
   4  10   7      220.17      216.91      8.69 o 
   5  10   7      237.46      226.45      9.71 o 
   6  10   7       60.56       69.60      7.07 o 
  -6  11   7        1.19        1.10      9.10 o 
  -5  11   7       20.41       23.15      8.31 o 
  -4  11   7       16.36       16.48     13.49 o 
  -3  11   7       15.92       10.39      6.51 o 
  -2  11   7        9.89        9.25      5.24 o 
  -1  11   7        9.28       19.06     10.95 o 
   0  11   7        6.61       -1.79      4.42 o 
   1  11   7       10.87        8.75      4.76 o 
   2  11   7        9.91       13.03      6.33 o 
   3  11   7        5.38       14.10      4.60 o 
   4  11   7       51.95       52.52      5.76 o 
   5  11   7       12.46        9.37      4.50 o 
  -5  12   7        9.66        0.63     10.52 o 
  -4  12   7       14.75       10.41      7.18 o 
  -3  12   7       14.73       21.89      6.56 o 
  -2  12   7        8.59       14.03      5.60 o 
  -1  12   7        1.30        0.92      5.73 o 
   0  12   7        0.09       -5.33      5.33 o 
   1  12   7        8.14        7.92      6.48 o 
   2  12   7        1.36       -5.74      8.36 o 
   3  12   7       11.15        2.38      5.48 o 
   4  12   7        6.20        2.34      4.08 o 
  -3  13   7        1.84       -0.36      5.67 o 
  -2  13   7        1.11       -1.06      5.45 o 
  -1  13   7        1.29       12.53      6.37 o 
   0  13   7       12.38       16.89      7.49 o 
   1  13   7        1.01       -0.81      6.36 o 
   2  13   7        2.18        4.53      5.19 o 
 -10   0   8       25.39       12.12      7.69 o 
  -9   0   8       73.67       59.13      7.29 o 
  -8   0   8       18.72        3.40      6.11 o 
  -7   0   8       87.47      100.77     11.25 o 
  -6   0   8      497.74      394.51     31.77 o 
  -5   0   8       92.12      111.56      5.01 o 
  -4   0   8      990.03      949.66     18.22 o 
  -3   0   8     2898.39     3172.48     42.05 o 
  -2   0   8      531.97      581.01     10.58 o 
  -1   0   8     2795.90     2948.10     38.00 o 
   0   0   8      101.50      146.43      3.69 o 
   1   0   8    11446.58    11928.54    177.22 o 
   2   0   8     7466.50     7936.40     97.81 o 
   3   0   8     1118.55     1113.05     14.44 o 
   4   0   8      189.20      190.75      5.10 o 
   5   0   8       20.03       22.10      2.70 o 
   6   0   8     2508.18     2430.07     32.39 o 
   7   0   8     1282.71     1238.61     27.24 o 
   8   0   8       32.38       44.19      8.39 o 
   9   0   8       93.38       88.61      9.36 o 
 -10   1   8        6.09        8.07      4.55 o 
  -9   1   8       81.36       78.68      7.94 o 
  -8   1   8      210.30      201.72     10.09 o 
  -7   1   8       32.25       40.04      4.57 o 
  -6   1   8       50.11       51.58      3.80 o 
  -5   1   8      220.05      176.82      5.67 o 
  -4   1   8     1222.16     1309.36     16.55 o 
  -3   1   8       89.78       82.00      2.76 o 
  -2   1   8       44.63       47.49      2.14 o 
  -1   1   8     1759.50     1764.18     17.13 o 
   0   1   8       48.40       36.59      1.41 o 
   1   1   8       86.25       82.57      2.02 o 
   2   1   8       82.19       86.72      3.41 o 
   3   1   8      184.70      177.88      3.07 o 
   4   1   8      192.21      195.12      3.52 o 
   5   1   8       58.38       56.16      2.57 o 
   6   1   8      523.18      505.07      8.17 o 
   7   1   8      801.23      810.12     13.51 o 
   8   1   8      160.31      174.15      7.34 o 
   9   1   8       18.30       21.55      4.36 o 
 -10   2   8        7.30        6.12      4.65 o 
  -9   2   8       80.16       98.73      7.02 o 
  -8   2   8      295.09      285.24      9.40 o 
  -7   2   8       18.62       16.22      2.77 o 
  -6   2   8       60.93       61.03      3.79 o 
  -5   2   8      397.13      350.90      8.44 o 
  -4   2   8      493.94      534.21      8.75 o 
  -3   2   8      281.58      337.21      8.22 o 
  -2   2   8       76.48       79.66      2.71 o 
  -1   2   8        1.55       -0.38      0.95 o 
   0   2   8      214.83      237.64      4.06 o 
   1   2   8      433.59      425.55      5.74 o 
   2   2   8     1215.09     1193.64     13.12 o 
   3   2   8      975.59     1125.13     10.31 o 
   4   2   8      357.04      363.15      5.04 o 
   5   2   8       32.42       23.81      2.12 o 
   6   2   8      311.00      300.67      6.21 o 
   7   2   8       35.06       39.48      3.70 o 
   8   2   8      134.69      138.12      6.17 o 
   9   2   8       35.03       43.77      5.26 o 
 -10   3   8        3.30        1.49      4.50 o 
  -9   3   8       34.34       25.74      4.93 o 
  -8   3   8      358.85      414.82     11.27 o 
  -7   3   8        0.37        8.91      3.58 o 
  -6   3   8        6.14        7.21      3.85 o 
  -5   3   8     1604.49     1577.73     23.50 o 
  -4   3   8     1617.58     1580.14     22.59 o 
  -3   3   8     1622.13     1573.55     21.81 o 
  -2   3   8      302.10      378.87      6.60 o 
  -1   3   8     2682.47     2867.80     28.78 o 
   0   3   8       45.48       30.24      1.66 o 
   1   3   8       64.84       45.20      2.37 o 
   2   3   8      673.68      634.67      9.54 o 
   3   3   8      127.55      111.98      3.28 o 
   4   3   8      129.82      152.72      3.62 o 
   5   3   8       36.40       32.30      2.32 o 
   6   3   8      250.92      240.87      8.62 o 
   7   3   8      126.53      124.71      5.45 o 
   8   3   8        4.07        7.41      3.68 o 
   9   3   8        0.66        3.59      3.71 o 
 -10   4   8       18.56       19.31      5.34 o 
  -9   4   8        1.84        7.87      4.40 o 
  -8   4   8        0.51       -2.40      3.17 o 
  -7   4   8      436.12      448.92     12.91 o 
  -6   4   8      760.98      748.31     15.24 o 
  -5   4   8      231.31      237.36      7.79 o 
  -4   4   8       43.62       39.28      3.60 o 
  -3   4   8      570.03      563.63     10.55 o 
  -2   4   8       33.37       18.26      2.20 o 
  -1   4   8      791.67      792.60     10.06 o 
   0   4   8     1921.51     1843.50     23.48 o 
   1   4   8        0.15        1.93      1.47 o 
   2   4   8     2716.89     2762.59     30.27 o 
   3   4   8      277.45      258.81      5.64 o 
   4   4   8      264.27      248.26      4.61 o 
   5   4   8      162.24      162.84      4.44 o 
   6   4   8      163.33      153.55      6.05 o 
   7   4   8       82.38       82.71      4.88 o 
   8   4   8        0.93        0.68      2.83 o 
   9   4   8        1.09        0.37      3.67 o 
  -9   5   8        7.11       10.08      5.14 o 
  -8   5   8        1.25        4.00      3.66 o 
  -7   5   8      157.22      151.83      7.14 o 
  -6   5   8      306.57      271.15      8.28 o 
  -5   5   8      249.34      251.65      9.37 o 
  -4   5   8      116.07      111.46      5.80 o 
  -3   5   8       56.97       68.46      4.31 o 
  -2   5   8       37.60       42.88      4.15 o 
  -1   5   8       27.47       31.12      3.69 o 
   0   5   8     1502.90     1560.36     21.15 o 
   1   5   8       69.33       73.46      3.60 o 
   2   5   8      470.04      378.98      6.72 o 
   3   5   8       78.17       73.20      3.49 o 
   4   5   8       91.86      108.40      3.55 o 
   5   5   8        1.98        2.40      1.84 o 
   6   5   8        0.01        0.83      2.41 o 
   7   5   8        0.72        0.03      3.45 o 
   8   5   8        3.11        3.19      3.05 o 
   9   5   8        0.00       -3.61      3.61 o 
  -9   6   8        3.16        2.93      4.85 o 
  -8   6   8      120.50      140.19      8.76 o 
  -7   6   8       84.03       78.55      6.39 o 
  -6   6   8       81.05       85.59      6.47 o 
  -5   6   8        7.38        4.72      3.23 o 
  -4   6   8       79.06       68.07      5.30 o 
  -3   6   8       38.79       60.06      4.69 o 
  -2   6   8       11.33       12.33      2.19 o 
  -1   6   8        3.06        0.71      2.60 o 
   0   6   8        1.75        2.30      2.56 o 
   1   6   8     1109.27     1100.73     16.72 o 
   2   6   8      821.16      816.01     13.33 o 
   3   6   8      997.67      923.50     13.07 o 
   4   6   8      108.03      113.42      4.31 o 
   5   6   8        5.61       10.85      2.67 o 
   6   6   8       17.84       21.40      3.79 o 
   7   6   8      143.72      168.85      6.93 o 
   8   6   8      109.51      133.19      6.85 o 
  -9   7   8        2.77       13.83      6.87 o 
  -8   7   8       18.41       27.01      5.31 o 
  -7   7   8      339.99      359.43     11.39 o 
  -6   7   8       92.99       86.64      6.06 o 
  -5   7   8        1.67        1.64      2.83 o 
  -4   7   8       30.69       30.39      3.58 o 
  -3   7   8      283.86      316.57      7.65 o 
  -2   7   8      489.87      503.61     10.95 o 
  -1   7   8        1.97        2.67      2.99 o 
   0   7   8       57.74       66.12      7.16 o 
   1   7   8      489.40      449.66     12.04 o 
   2   7   8      135.58      124.30      5.63 o 
   3   7   8       75.86       74.36      4.31 o 
   4   7   8       47.82       46.97      3.65 o 
   5   7   8      261.49      243.29      7.17 o 
   6   7   8       10.80        9.83      3.37 o 
   7   7   8        8.58        7.79      3.29 o 
   8   7   8       43.88       34.25      5.17 o 
  -8   8   8       38.81       35.22      5.67 o 
  -7   8   8        1.63        7.33      4.52 o 
  -6   8   8        3.46        6.32      3.46 o 
  -5   8   8       29.85       39.79      4.26 o 
  -4   8   8       86.92       92.60      5.00 o 
  -3   8   8       26.58       34.15      5.27 o 
  -2   8   8       94.88       89.85      7.04 o 
  -1   8   8        3.44       -3.10      3.10 o 
   0   8   8      102.52      123.96      7.47 o 
   1   8   8       14.24       12.59      3.57 o 
   2   8   8      181.38      188.83      9.29 o 
   3   8   8        2.21        3.87      2.48 o 
   4   8   8      150.83      160.28      6.55 o 
   5   8   8        1.51        6.07      3.08 o 
   6   8   8       49.31       43.04      4.76 o 
   7   8   8        0.17        5.04      3.63 o 
  -7   9   8        1.99        2.60      6.00 o 
  -6   9   8       88.98      105.70     10.17 o 
  -5   9   8       38.30       53.56      5.63 o 
  -4   9   8      157.86      167.59     14.18 o 
  -3   9   8      206.44      238.41     13.03 o 
  -2   9   8       54.11       87.03     12.36 o 
  -1   9   8        4.72        2.54      3.80 o 
   0   9   8      101.95       96.01      7.86 o 
   1   9   8        4.33        3.66      6.88 o 
   2   9   8        3.83        3.04      3.89 o 
   3   9   8        6.70        7.73      4.38 o 
   4   9   8        5.61        9.94      4.06 o 
   5   9   8        6.65        2.33      5.25 o 
   6   9   8        0.53       -1.07      4.61 o 
   7   9   8       16.78        6.73      5.39 o 
  -7  10   8        6.01        7.43      7.83 o 
  -6  10   8        3.68        7.61      7.26 o 
  -5  10   8       10.22       11.29      5.70 o 
  -4  10   8       46.58       41.58      7.15 o 
  -3  10   8       10.96       15.16      6.69 o 
  -2  10   8      183.25      181.53     13.47 o 
  -1  10   8       60.22       48.38      6.96 o 
   0  10   8       30.88       38.66     10.50 o 
   1  10   8      637.28      652.91     19.52 o 
   2  10   8      332.09      325.34     16.67 o 
   3  10   8       29.64       46.58      6.75 o 
   4  10   8        1.16        1.99      3.95 o 
   5  10   8        0.11        2.51      4.83 o 
   6  10   8       54.34       57.12     14.89 o 
  -6  11   8       13.65       11.60      9.41 o 
  -5  11   8       17.30       11.06     12.22 o 
  -4  11   8       17.39       19.84      7.39 o 
  -3  11   8       47.50       48.05     16.40 o 
  -2  11   8        0.20        0.40      4.36 o 
  -1  11   8       35.59       27.50      5.97 o 
   0  11   8        2.80        2.53      4.47 o 
   1  11   8        4.34        0.86      5.17 o 
   2  11   8       14.36       11.35      6.46 o 
   3  11   8        0.71        3.22      4.20 o 
   4  11   8       11.21        4.73      4.67 o 
   5  11   8        7.45        0.16      4.80 o 
  -4  12   8        4.79       17.71      8.07 o 
  -3  12   8      103.33      100.50     10.60 o 
  -2  12   8        2.65        5.31      5.01 o 
  -1  12   8        2.04        6.14      5.27 o 
   0  12   8        0.01       -5.31      5.65 o 
   1  12   8       15.34       17.24      7.21 o 
   2  12   8       75.46       70.92     11.25 o 
   3  12   8       54.64       63.17      7.37 o 
   4  12   8       12.51       22.94      6.39 o 
  -3  13   8        0.35       -1.92      7.12 o 
  -2  13   8        7.10        5.13      6.85 o 
  -1  13   8        1.64       -1.00      6.66 o 
   0  13   8        0.31        5.38     10.83 o 
   1  13   8        3.57       -0.90      6.29 o 
   2  13   8        4.25        1.83      7.10 o 
 -10   1   9       31.58       38.55      7.22 o 
  -9   1   9        3.47       -3.42      3.42 o 
  -8   1   9      227.53      230.99      9.59 o 
  -7   1   9        5.23        8.29      3.55 o 
  -6   1   9      825.73      813.13     14.29 o 
  -5   1   9      213.85      218.00      8.64 o 
  -4   1   9      225.88      235.47      6.97 o 
  -3   1   9      479.74      402.51      6.60 o 
  -2   1   9      230.36      163.71      3.75 o 
  -1   1   9       50.52       50.53      2.19 o 
   0   1   9      167.48      178.46      3.14 o 
   1   1   9     3129.10     3164.27     31.94 o 
   2   1   9      526.95      570.09     16.83 o 
   3   1   9       21.33       21.71      1.37 o 
   4   1   9       70.85       75.33      3.14 o 
   5   1   9       39.16       37.84      2.30 o 
   6   1   9     1328.23     1320.11     15.21 o 
   7   1   9      490.33      495.21     10.19 o 
   8   1   9        6.76        2.82      3.50 o 
   9   1   9       44.75       48.24      5.27 o 
 -10   2   9        3.89        1.35      4.70 o 
  -9   2   9      178.31      163.11      8.35 o 
  -8   2   9       63.76       72.02      6.39 o 
  -7   2   9       41.46       31.98      3.33 o 
  -6   2   9       60.00       65.90      4.03 o 
  -5   2   9      177.13      166.01      5.94 o 
  -4   2   9      380.14      434.09      9.30 o 
  -3   2   9     1207.08     1227.89     16.27 o 
  -2   2   9       10.97       11.88      1.52 o 
  -1   2   9      248.86      233.44      5.34 o 
   0   2   9     2483.90     2489.27     26.45 o 
   1   2   9      265.78      253.44      4.23 o 
   2   2   9        4.14        0.65      0.95 o 
   3   2   9      203.83      175.39      3.57 o 
   4   2   9      945.13      844.58      9.27 o 
   5   2   9      771.83      742.88      9.63 o 
   6   2   9      741.74      753.49     11.18 o 
   7   2   9       30.88       27.98      3.44 o 
   8   2   9       19.08       20.55      3.64 o 
   9   2   9       10.89        9.76      3.76 o 
 -10   3   9       12.92        8.12      4.84 o 
  -9   3   9       25.93       22.92      5.40 o 
  -8   3   9       66.46       71.45      5.91 o 
  -7   3   9       16.99       15.35      3.03 o 
  -6   3   9      113.57      103.18      5.71 o 
  -5   3   9        1.69        3.45      1.54 o 
  -4   3   9       82.61       92.30      4.63 o 
  -3   3   9        0.00        2.75      1.67 o 
  -2   3   9      391.83      424.01      7.23 o 
  -1   3   9       85.42      116.85      3.51 o 
   0   3   9     2051.58     1999.71     20.44 o 
   1   3   9      757.32      795.32     11.18 o 
   2   3   9      177.54      183.51      4.50 o 
   3   3   9       17.29       16.40      1.68 o 
   4   3   9      236.46      249.42      4.31 o 
   5   3   9      111.77      110.85      3.68 o 
   6   3   9       22.81       23.10      2.67 o 
   7   3   9       18.77       22.34      3.19 o 
   8   3   9        6.37        6.06      3.96 o 
   9   3   9       10.61        2.19      3.76 o 
  -9   4   9       85.38       93.52      7.65 o 
  -8   4   9      103.28      117.74      7.01 o 
  -7   4   9       15.19        8.85      3.56 o 
  -6   4   9      617.85      639.08     18.90 o 
  -5   4   9      742.25      768.52     14.71 o 
  -4   4   9       23.05       31.88      3.36 o 
  -3   4   9      116.63      120.79      4.88 o 
  -2   4   9        3.21        3.96      1.75 o 
  -1   4   9     2076.50     2143.76     24.82 o 
   0   4   9      606.45      631.52     11.86 o 
   1   4   9      722.88      690.55      9.37 o 
   2   4   9      255.67      265.07      5.33 o 
   3   4   9      515.17      510.53      8.47 o 
   4   4   9      718.34      697.03     10.61 o 
   5   4   9     1250.26     1146.73     13.39 o 
   6   4   9      101.18      100.78      5.05 o 
   7   4   9       37.28       39.68      4.08 o 
   8   4   9       19.79       30.69      4.04 o 
   9   4   9       38.56       38.61      6.45 o 
  -9   5   9       11.98       18.35      5.06 o 
  -8   5   9       23.64       30.37      4.81 o 
  -7   5   9        4.72        5.76      3.63 o 
  -6   5   9      282.53      323.76     10.41 o 
  -5   5   9      834.16      795.61     15.30 o 
  -4   5   9       47.48       35.18      3.67 o 
  -3   5   9       63.25       47.60      3.91 o 
  -2   5   9      125.15      102.09      4.01 o 
  -1   5   9      864.36      794.05     12.06 o 
   0   5   9     1032.78     1082.09     16.15 o 
   1   5   9     1388.57     1379.54     20.60 o 
   2   5   9      261.28      280.11      6.79 o 
   3   5   9      210.01      215.02      5.58 o 
   4   5   9      148.43      153.79      4.55 o 
   5   5   9        3.94        0.15      1.85 o 
   6   5   9       81.58       72.67      4.61 o 
   7   5   9       35.51       32.56      4.03 o 
   8   5   9       14.49       19.50      3.90 o 
   9   5   9        1.36        5.97      4.45 o 
  -9   6   9        3.93        9.85      5.21 o 
  -8   6   9        7.77       13.90      4.46 o 
  -7   6   9      142.41      147.27      7.91 o 
  -6   6   9       35.26       50.49      5.45 o 
  -5   6   9        3.10        4.57      3.08 o 
  -4   6   9        2.91        3.95      3.81 o 
  -3   6   9       28.18       24.78      3.84 o 
  -2   6   9        0.26        1.77      1.68 o 
  -1   6   9      432.57      390.12     16.44 o 
   0   6   9      157.12      152.74      6.16 o 
   1   6   9      377.07      390.44     10.49 o 
   2   6   9       29.36       34.00      2.85 o 
   3   6   9        7.29        5.06      2.20 o 
   4   6   9       86.33       84.18      4.61 o 
   5   6   9       53.14       44.45      4.07 o 
   6   6   9       71.85       62.30      4.92 o 
   7   6   9       64.68       56.53      6.68 o 
   8   6   9       33.15       39.94      5.89 o 
  -8   7   9        2.05        4.04      5.62 o 
  -7   7   9      147.37      171.26     15.58 o 
  -6   7   9       36.65       33.84      4.68 o 
  -5   7   9        0.01       -0.18      2.89 o 
  -4   7   9      180.82      192.51      6.89 o 
  -3   7   9       38.29       36.62      4.45 o 
  -2   7   9       53.64       49.45      5.36 o 
  -1   7   9      222.34      226.36      9.26 o 
   0   7   9       33.35       34.11      4.37 o 
   1   7   9      221.84      205.99      7.42 o 
   2   7   9       55.53       49.68      4.76 o 
   3   7   9      129.20      117.61      5.14 o 
   4   7   9       39.36       30.69      3.60 o 
   5   7   9        0.07        3.06      3.12 o 
   6   7   9       33.70       39.24      4.36 o 
   7   7   9        7.96       15.47      3.89 o 
   8   7   9       51.86       56.86      6.15 o 
  -8   8   9       44.56       40.88      7.68 o 
  -7   8   9       24.71       32.94      5.17 o 
  -6   8   9       30.96       38.69      4.67 o 
  -5   8   9        5.55       13.43      4.00 o 
  -4   8   9      100.39       95.25      6.47 o 
  -3   8   9       46.19       30.76      6.59 o 
  -2   8   9       62.02       64.26      7.94 o 
  -1   8   9      165.31      151.10      8.35 o 
   0   8   9      276.10      278.50     10.37 o 
   1   8   9      535.99      497.00     15.01 o 
   2   8   9      100.04      112.80      6.83 o 
   3   8   9        7.58        3.53      2.50 o 
   4   8   9      410.17      398.04     11.90 o 
   5   8   9      380.45      345.52     10.73 o 
   6   8   9      113.93      116.94      7.45 o 
   7   8   9        0.26        0.41      3.75 o 
  -7   9   9      136.20      154.96     15.42 o 
  -6   9   9       42.14       40.97      7.66 o 
  -5   9   9       33.34       32.39      7.26 o 
  -4   9   9        1.54       -3.42      4.12 o 
  -3   9   9      125.16      109.17      8.57 o 
  -2   9   9       21.21       18.73      5.03 o 
  -1   9   9        7.04       12.99      5.80 o 
   0   9   9        0.84       -0.87      3.81 o 
   1   9   9       47.78       42.84      8.08 o 
   2   9   9        1.79        5.70      4.38 o 
   3   9   9       11.01       12.64      5.48 o 
   4   9   9      199.51      209.80     15.20 o 
   5   9   9       35.48       22.85      5.64 o 
   6   9   9        1.06        6.35      4.80 o 
   7   9   9        0.05        0.59      4.88 o 
  -6  10   9        2.86        4.38      6.69 o 
  -5  10   9       32.27       36.46      8.89 o 
  -4  10   9       32.48       22.33      7.24 o 
  -3  10   9       69.60       77.71     10.18 o 
  -2  10   9        5.26        2.79      5.57 o 
  -1  10   9       59.57       62.86     10.61 o 
   0  10   9       17.52       19.12      5.34 o 
   1  10   9       20.21       27.69      7.32 o 
   2  10   9        1.35       -0.21      4.17 o 
   3  10   9       59.88       55.09      7.70 o 
   4  10   9        0.07        1.20      4.42 o 
   5  10   9        3.74       13.61      5.41 o 
   6  10   9        0.18       -2.06      4.60 o 
  -6  11   9      112.12      108.56     19.85 o 
  -5  11   9       10.52        7.87     10.69 o 
  -4  11   9        8.65        9.01      6.61 o 
  -3  11   9       84.34       86.59     11.41 o 
  -2  11   9       49.26       53.49      7.76 o 
  -1  11   9        4.62        3.50      4.67 o 
   0  11   9       10.55        7.25      6.28 o 
   1  11   9      311.40      297.87     37.09 o 
   2  11   9      285.33      251.26     13.58 o 
   3  11   9       60.38       52.98      6.80 o 
   4  11   9       47.99       56.10     10.95 o 
   5  11   9        0.06        1.45      5.26 o 
  -4  12   9       22.68       15.75      9.63 o 
  -3  12   9       19.66       24.02      6.94 o 
  -2  12   9       32.23       21.06     10.12 o 
  -1  12   9       36.33       38.09     13.19 o 
   0  12   9        1.40        1.52      6.32 o 
   1  12   9        0.16        2.38      6.58 o 
   2  12   9       40.06       40.69      7.91 o 
   3  12   9        4.27        6.05      5.10 o 
  -2  13   9        4.58        1.83      7.29 o 
  -1  13   9        0.88       11.29      7.95 o 
   0  13   9        0.13        2.43      7.57 o 
   1  13   9        2.55       10.08      7.79 o 
 -10   0  10      254.25      267.13     15.78 o 
  -9   0  10      238.96      255.01     14.03 o 
  -8   0  10       29.10       22.26      6.10 o 
  -7   0  10      134.54      102.80     10.30 o 
  -6   0  10     1158.39     1235.58     23.32 o 
  -5   0  10     1436.37     1422.73     26.27 o 
  -4   0  10        8.31        6.93      2.59 o 
  -3   0  10     1365.77     1272.09     20.19 o 
  -2   0  10       64.16       82.01      3.98 o 
  -1   0  10     4656.93     4529.04     66.05 o 
   0   0  10     2811.01     2916.78     37.46 o 
   1   0  10       53.27       64.54      2.93 o 
   2   0  10     1702.29     1949.49     37.79 o 
   3   0  10      522.04      568.95      9.79 o 
   4   0  10      520.78      513.01     11.41 o 
   5   0  10      459.60      440.98      9.27 o 
   6   0  10       21.16       18.14      3.54 o 
   7   0  10      138.41      149.10      7.87 o 
   8   0  10        3.35        5.60      4.61 o 
   9   0  10       12.97       14.56      9.10 o 
 -10   1  10        0.01       -3.22      4.55 o 
  -9   1  10       21.72       16.36      4.48 o 
  -8   1  10       22.59       19.56      5.26 o 
  -7   1  10       10.24        6.93      3.82 o 
  -6   1  10      169.23      160.97      8.39 o 
  -5   1  10        2.85        2.83      1.72 o 
  -4   1  10       71.65       68.53      3.35 o 
  -3   1  10       33.34       20.29      1.93 o 
  -2   1  10       47.61       39.85      2.19 o 
  -1   1  10     1168.14     1179.90     13.58 o 
   0   1  10      133.94      133.16      3.49 o 
   1   1  10     3720.46     4028.21     38.45 o 
   2   1  10        0.06        0.52      1.67 o 
   3   1  10       11.42       22.59      2.29 o 
   4   1  10      555.58      533.68      6.81 o 
   5   1  10      497.51      461.35      7.16 o 
   6   1  10      415.30      411.48      8.24 o 
   7   1  10      957.61      954.12     15.11 o 
   8   1  10        0.59       -2.75      2.75 o 
   9   1  10       13.21        9.52      3.93 o 
 -10   2  10       23.32       27.94      5.91 o 
  -9   2  10        3.96       -1.97      3.78 o 
  -8   2  10      379.36      408.71     12.30 o 
  -7   2  10       15.14       10.67      4.07 o 
  -6   2  10      156.83      178.34      8.24 o 
  -5   2  10      104.66      116.32      5.27 o 
  -4   2  10       61.19       71.57      4.14 o 
  -3   2  10      435.05      432.86      7.46 o 
  -2   2  10       90.74       77.80      3.52 o 
  -1   2  10     2220.90     2369.37     24.46 o 
   0   2  10       21.09       17.07      1.64 o 
   1   2  10      243.45      253.84      4.34 o 
   2   2  10      101.46       92.02      3.77 o 
   3   2  10      141.61      141.27      4.06 o 
   4   2  10       93.35       91.50      3.34 o 
   5   2  10      605.89      606.38      8.83 o 
   6   2  10      193.94      198.79      5.75 o 
   7   2  10      154.98      151.96      6.07 o 
   8   2  10      168.51      190.35      7.13 o 
   9   2  10       11.68       12.75      5.22 o 
 -10   3  10        1.13       13.66      5.17 o 
  -9   3  10        8.71        5.40      6.30 o 
  -8   3  10      133.34      125.39      7.65 o 
  -7   3  10       35.88       35.39      4.25 o 
  -6   3  10       28.21       24.55      3.27 o 
  -5   3  10       19.58       22.15      2.99 o 
  -4   3  10      779.13      807.52     14.92 o 
  -3   3  10        4.72        5.74      1.88 o 
  -2   3  10     3179.83     3177.65     32.51 o 
  -1   3  10     2463.56     2558.11     26.40 o 
   0   3  10     7745.36     8266.88     76.11 o 
   1   3  10      427.18      450.38      7.54 o 
   2   3  10      356.64      359.67      6.69 o 
   3   3  10      183.61      170.96      4.15 o 
   4   3  10       47.91       50.26      2.75 o 
   5   3  10      761.60      712.69     10.00 o 
   6   3  10      149.51      142.61      5.85 o 
   7   3  10      143.16      150.67      6.32 o 
   8   3  10       42.75       35.12      5.11 o 
   9   3  10        7.43       13.72      4.20 o 
  -9   4  10      102.05      109.98      8.29 o 
  -8   4  10       13.73       16.68      4.34 o 
  -7   4  10       52.94       46.85      4.31 o 
  -6   4  10       54.82       52.24      4.20 o 
  -5   4  10      283.66      267.31      7.46 o 
  -4   4  10       37.42       46.56      3.51 o 
  -3   4  10       12.07       21.68      4.15 o 
  -2   4  10      149.43      204.43      6.50 o 
  -1   4  10      103.33      105.05      3.92 o 
   0   4  10      785.90      795.22     10.81 o 
   1   4  10      518.26      538.09      9.08 o 
   2   4  10       54.27       49.76      2.89 o 
   3   4  10      471.61      430.77      9.21 o 
   4   4  10      310.43      315.90      6.01 o 
   5   4  10      135.52      135.58      4.68 o 
   6   4  10       29.88       35.61      3.60 o 
   7   4  10       34.40       36.75      4.11 o 
   8   4  10       69.91       67.01      5.80 o 
   9   4  10        0.29        1.37      3.87 o 
  -9   5  10        1.24        3.08      4.58 o 
  -8   5  10       29.28       24.55      4.67 o 
  -7   5  10       13.19       12.39      3.77 o 
  -6   5  10      222.24      232.56      8.68 o 
  -5   5  10      319.43      311.89      9.23 o 
  -4   5  10       33.74       28.95      3.51 o 
  -3   5  10        8.81        9.79      2.66 o 
  -2   5  10        3.89        1.78      2.37 o 
  -1   5  10      163.26      142.22      6.45 o 
   0   5  10     1257.30     1246.37     19.77 o 
   1   5  10     1159.14     1107.28     16.11 o 
   2   5  10      244.40      250.75      7.54 o 
   3   5  10        4.69        1.81      1.90 o 
   4   5  10       90.81       87.00      3.96 o 
   5   5  10        6.06        4.46      2.59 o 
   6   5  10        5.32        3.54      2.60 o 
   7   5  10       19.01       16.23      3.55 o 
   8   5  10        0.00       -0.57      3.19 o 
  -9   6  10       11.71       25.76      5.60 o 
  -8   6  10       25.63       24.22      4.85 o 
  -7   6  10       20.13       31.78      4.91 o 
  -6   6  10       56.18       53.98      5.79 o 
  -5   6  10        0.45       -1.92      2.86 o 
  -4   6  10        2.67        3.15      2.97 o 
  -3   6  10        1.82        0.52      2.21 o 
  -2   6  10      292.72      292.06     10.73 o 
  -1   6  10        0.09        3.43      2.23 o 
   0   6  10       98.32      103.19      7.06 o 
   1   6  10       58.75       53.59      3.64 o 
   2   6  10      337.84      331.60      8.70 o 
   3   6  10      841.04      756.70     13.08 o 
   4   6  10      161.45      184.11      6.44 o 
   5   6  10      363.85      325.95      9.74 o 
   6   6  10       82.19       93.34      5.72 o 
   7   6  10       47.80       51.07      4.71 o 
   8   6  10        8.46       10.17      3.61 o 
  -8   7  10        6.92        7.71      4.37 o 
  -7   7  10       67.12       74.96      6.51 o 
  -6   7  10      241.73      234.69      8.88 o 
  -5   7  10       48.56       56.67      4.91 o 
  -4   7  10      265.83      277.73     10.16 o 
  -3   7  10      163.92      162.38      6.42 o 
  -2   7  10        8.04        8.38      3.74 o 
  -1   7  10      152.46      161.97      8.05 o 
   0   7  10      209.44      188.03      7.44 o 
   1   7  10      441.67      442.28     13.32 o 
   2   7  10      832.46      857.16     24.86 o 
   3   7  10       10.14        7.78      2.78 o 
   4   7  10      111.43      125.18      6.19 o 
   5   7  10      137.51      114.10      6.46 o 
   6   7  10       13.69        5.93      3.79 o 
   7   7  10        0.24       -0.17      3.31 o 
   8   7  10       13.80       24.27     11.06 o 
  -8   8  10        1.81       16.40      6.53 o 
  -7   8  10       45.45       45.33      5.62 o 
  -6   8  10        0.05        5.47      3.46 o 
  -5   8  10       23.76       24.34      4.12 o 
  -4   8  10        6.80        4.71      2.97 o 
  -3   8  10       86.76       68.27      7.01 o 
  -2   8  10        4.26       12.19      4.19 o 
  -1   8  10       12.41        4.67      3.54 o 
   0   8  10        6.68        9.49      8.02 o 
   1   8  10      254.65      232.42      9.42 o 
   2   8  10       52.41       50.19      7.44 o 
   3   8  10        0.79        3.25      3.94 o 
   4   8  10       58.73       65.94      6.75 o 
   5   8  10       77.22       74.47      7.81 o 
   6   8  10       31.28       36.73      6.11 o 
   7   8  10       23.31       41.50      5.82 o 
  -7   9  10        0.06       15.96      8.24 o 
  -6   9  10        2.02       -2.15      6.05 o 
  -5   9  10       33.37       26.15      7.33 o 
  -4   9  10        0.33       -4.88      4.88 o 
  -3   9  10      112.68       96.49     10.98 o 
  -2   9  10      115.16      129.87     11.35 o 
  -1   9  10      248.47      264.75     20.92 o 
   0   9  10      138.35      135.83     10.93 o 
   1   9  10       29.22       38.11      6.76 o 
   2   9  10        1.13        1.29      4.00 o 
   3   9  10       27.74       42.68      6.55 o 
   4   9  10      149.41      174.41     20.36 o 
   5   9  10       67.06       71.79      7.82 o 
   6   9  10        0.16        2.14      5.16 o 
  -6  10  10       71.90       92.89     22.11 o 
  -5  10  10       11.52       14.01      7.37 o 
  -4  10  10        0.14       -1.45      5.39 o 
  -3  10  10       72.59       70.65     10.02 o 
  -2  10  10       28.27       20.74      6.45 o 
  -1  10  10       30.93       19.11     12.03 o 
   0  10  10       89.83       99.54      8.98 o 
   1  10  10       26.95       26.88      6.26 o 
   2  10  10        0.21        4.40      4.74 o 
   3  10  10       76.59       74.36     11.30 o 
   4  10  10      197.72      183.62     11.15 o 
   5  10  10        1.86        6.20      6.18 o 
   6  10  10        3.07        5.58      8.81 o 
  -5  11  10       15.90        8.90      7.89 o 
  -4  11  10       50.64       51.76     10.12 o 
  -3  11  10        1.12        1.48      5.88 o 
  -2  11  10       21.69       36.14      8.61 o 
  -1  11  10        3.38        7.51      5.88 o 
   0  11  10        6.29        3.73      6.14 o 
   1  11  10       25.62       26.11      7.59 o 
   2  11  10       34.54       44.04      7.31 o 
   3  11  10        6.09        4.26     10.70 o 
   4  11  10        3.26       10.02      5.50 o 
  -4  12  10        0.08       -1.62      9.47 o 
  -3  12  10        2.48       13.78     10.89 o 
  -2  12  10        0.02       -3.10      7.21 o 
  -1  12  10        8.85       19.50      8.10 o 
   0  12  10       66.23       57.89     10.49 o 
   1  12  10       61.18       72.88     11.19 o 
   2  12  10        0.59        1.74      5.27 o 
   3  12  10        0.12       -0.56      4.69 o 
  -1  13  10       11.74        2.54      9.36 o 
   0  13  10       52.36       74.00     16.32 o 
 -10   1  11      102.12       86.82      8.12 o 
  -9   1  11       53.36       68.62      7.42 o 
  -8   1  11        2.41        3.43      3.66 o 
  -7   1  11       18.27       25.39      4.85 o 
  -6   1  11      162.70      145.85      6.00 o 
  -5   1  11      274.85      320.85      7.57 o 
  -4   1  11       86.84       85.29      3.82 o 
  -3   1  11     1636.39     1704.81     24.46 o 
  -2   1  11      147.90      141.63      4.32 o 
  -1   1  11     2059.01     2136.87     22.40 o 
   0   1  11     1378.47     1537.86     15.62 o 
   1   1  11       52.17       44.82      5.10 o 
   2   1  11     2912.93     2644.42     43.34 o 
   3   1  11     1833.54     1798.53     26.98 o 
   4   1  11      658.37      652.53      7.82 o 
   5   1  11       32.60       35.14      2.66 o 
   6   1  11      278.28      284.60      6.43 o 
   7   1  11      299.37      296.50      7.98 o 
   8   1  11       71.71       69.88      4.92 o 
   9   1  11        5.84        9.68      3.95 o 
 -10   2  11       30.05       40.03      7.12 o 
  -9   2  11       28.44       18.44      4.87 o 
  -8   2  11      284.64      281.73     10.55 o 
  -7   2  11      159.67      178.19      8.11 o 
  -6   2  11      140.12      132.18      6.07 o 
  -5   2  11        4.63        2.52      2.16 o 
  -4   2  11      482.28      448.46      9.87 o 
  -3   2  11      102.65       99.81      3.75 o 
  -2   2  11        0.50        0.97      1.35 o 
  -1   2  11        0.22       -0.06      1.09 o 
   0   2  11      201.03      204.48      4.01 o 
   1   2  11       87.90       64.20      2.34 o 
   2   2  11     1859.31     1804.04     20.58 o 
   3   2  11        6.30        5.12      2.04 o 
   4   2  11        3.25        4.44      1.32 o 
   5   2  11       40.56       39.13      3.47 o 
   6   2  11       11.41       10.62      2.42 o 
   7   2  11       10.36        8.74      3.08 o 
   8   2  11       48.46       47.10      4.67 o 
   9   2  11       59.04       65.87      5.40 o 
  -9   3  11       37.97       18.65      6.60 o 
  -8   3  11       27.84       38.40      7.03 o 
  -7   3  11       39.89       47.52      4.27 o 
  -6   3  11       78.22       57.09      4.34 o 
  -5   3  11       62.76       72.60      4.78 o 
  -4   3  11       60.85       62.93      4.28 o 
  -3   3  11      444.44      456.95      9.81 o 
  -2   3  11       48.23       74.98      3.32 o 
  -1   3  11      110.77      117.21      5.38 o 
   0   3  11      367.80      392.76      5.82 o 
   1   3  11      117.20      119.81      3.76 o 
   2   3  11      203.19      207.74      4.91 o 
   3   3  11        0.91        0.05      1.61 o 
   4   3  11      244.90      232.09      6.40 o 
   5   3  11      285.47      296.48      6.24 o 
   6   3  11       96.90       81.62      4.60 o 
   7   3  11       65.22       62.87      4.76 o 
   8   3  11        0.94       -0.47      3.07 o 
   9   3  11        9.25       12.58      4.50 o 
  -9   4  11       26.08       30.93      7.00 o 
  -8   4  11        4.93        1.94      3.78 o 
  -7   4  11      135.23      129.30      6.25 o 
  -6   4  11       62.54       72.14      4.76 o 
  -5   4  11      516.38      495.66     10.32 o 
  -4   4  11      177.96      186.45      6.33 o 
  -3   4  11       15.39       19.57      2.67 o 
  -2   4  11      133.13      131.17      4.37 o 
  -1   4  11      987.67     1037.53     14.34 o 
   0   4  11     1546.71     1676.92     18.21 o 
   1   4  11      735.04      688.48      9.93 o 
   2   4  11       27.80       26.06      3.70 o 
   3   4  11      870.90      837.99     11.82 o 
   4   4  11      281.09      240.33      7.87 o 
   5   4  11       14.94       14.31      2.82 o 
   6   4  11       62.93       74.80      4.67 o 
   7   4  11      401.58      399.53     12.98 o 
   8   4  11        6.46       11.45      3.51 o 
  -9   5  11       40.66       36.94      5.89 o 
  -8   5  11       72.22       56.35      5.74 o 
  -7   5  11       37.60       30.45      4.17 o 
  -6   5  11      160.29      154.97      6.62 o 
  -5   5  11      184.67      158.40      6.10 o 
  -4   5  11      131.86      142.39      5.53 o 
  -3   5  11       96.63       86.83      4.49 o 
  -2   5  11     1043.37     1067.76     14.87 o 
  -1   5  11      198.21      207.48      5.77 o 
   0   5  11       66.97       63.63      3.68 o 
   1   5  11       45.61       51.97      4.03 o 
   2   5  11      441.15      464.33     10.64 o 
   3   5  11     1098.20     1043.93     14.65 o 
   4   5  11      401.75      374.34      9.57 o 
   5   5  11       48.48       65.08      4.82 o 
   6   5  11      253.85      265.68      8.35 o 
   7   5  11      147.50      156.08      6.83 o 
   8   5  11       22.42       26.14      5.04 o 
  -9   6  11       27.25       10.74     12.03 o 
  -8   6  11        0.18        6.12      4.11 o 
  -7   6  11        0.53       -5.16      5.23 o 
  -6   6  11       14.38       19.24      4.40 o 
  -5   6  11       16.53       23.97      4.24 o 
  -4   6  11        1.98        1.30      3.40 o 
  -3   6  11       18.46       19.48      3.20 o 
  -2   6  11        8.52        5.25      1.75 o 
  -1   6  11        9.74        5.97      2.45 o 
   0   6  11      308.88      285.54      7.63 o 
   1   6  11        6.02        5.70      3.00 o 
   2   6  11       63.32       63.58      4.41 o 
   3   6  11       30.17       44.72      4.05 o 
   4   6  11        3.61        3.32      2.61 o 
   5   6  11      106.41       82.19      5.61 o 
   6   6  11       34.32       34.15      4.63 o 
   7   6  11       43.14       42.54      7.19 o 
   8   6  11        1.53        7.19      3.68 o 
  -8   7  11        0.00        5.89      5.49 o 
  -7   7  11       59.18       74.91      6.92 o 
  -6   7  11        9.96        3.56      3.43 o 
  -5   7  11        0.00        0.50      3.45 o 
  -4   7  11        1.49        1.54      2.83 o 
  -3   7  11      195.91      172.47      7.24 o 
  -2   7  11       65.59       61.71      6.05 o 
  -1   7  11      198.40      235.22      8.59 o 
   0   7  11      823.57      750.47     18.76 o 
   1   7  11     1022.34      987.15     22.26 o 
   2   7  11     1220.86     1264.34     35.57 o 
   3   7  11      150.54      127.99      9.65 o 
   4   7  11       28.80       30.36      4.00 o 
   5   7  11       54.87       43.68      4.87 o 
   6   7  11        0.60        0.47      6.42 o 
   7   7  11        0.01        5.00      4.43 o 
  -8   8  11        5.44        5.78     11.70 o 
  -7   8  11       43.72       58.02     10.64 o 
  -6   8  11       17.22       19.92      5.71 o 
  -5   8  11       13.64       14.67      5.48 o 
  -4   8  11       15.79        1.29     12.91 o 
  -3   8  11       82.27       55.10      8.68 o 
  -2   8  11       73.03       36.73     10.14 o 
  -1   8  11      152.84      149.03     15.71 o 
   0   8  11       54.38       59.96      6.55 o 
   1   8  11       57.96       73.20      6.13 o 
   2   8  11      125.53      139.71      8.99 o 
   3   8  11      243.50      265.71     11.39 o 
   4   8  11       32.38       45.52      6.14 o 
   5   8  11       50.81       60.63      6.87 o 
   6   8  11       99.50      114.45      8.97 o 
   7   8  11       25.55       35.26      9.08 o 
  -7   9  11      294.25      272.18     19.25 o 
  -6   9  11       58.69       58.39     21.36 o 
  -5   9  11        1.21        6.11      6.10 o 
  -4   9  11        0.00        0.42      5.29 o 
  -3   9  11      110.79      109.56     16.27 o 
  -2   9  11       50.01       45.52     11.19 o 
  -1   9  11       27.26       21.64      6.72 o 
   0   9  11        1.42       -0.91      3.94 o 
   1   9  11       31.98       30.33      6.78 o 
   2   9  11        4.17        3.48      4.63 o 
   3   9  11        3.21        5.04      5.18 o 
   4   9  11       97.61       88.63     13.50 o 
   5   9  11       16.19       14.19      5.21 o 
   6   9  11       21.64       19.93      8.33 o 
  -6  10  11        6.76       -3.54      7.21 o 
  -5  10  11       20.18       20.52      7.76 o 
  -4  10  11       12.81        2.40      6.02 o 
  -3  10  11       66.32       55.32      9.36 o 
  -2  10  11       64.28       63.00      9.43 o 
  -1  10  11       11.03       -3.14      6.81 o 
   0  10  11       29.69       32.53      7.63 o 
   1  10  11       26.52       39.64      6.61 o 
   2  10  11       45.87       52.50      9.00 o 
   3  10  11       32.05       31.47      7.82 o 
   4  10  11       26.07       24.43      5.91 o 
   5  10  11       12.85       11.00      5.16 o 
  -5  11  11       37.79       46.17     10.17 o 
  -4  11  11        6.26        2.05      6.71 o 
  -3  11  11        8.60       19.90     10.54 o 
  -2  11  11       15.69       10.17      8.32 o 
  -1  11  11       33.11       28.33      8.06 o 
   0  11  11       32.11       27.38      8.85 o 
   1  11  11        8.49       12.29      5.55 o 
   2  11  11        6.78        6.33      6.35 o 
   3  11  11       18.03       17.89     11.22 o 
   4  11  11        0.77        5.29      7.40 o 
  -3  12  11        0.06        7.11      9.80 o 
  -2  12  11        0.71        7.18      7.23 o 
  -1  12  11        0.92       -3.51      6.37 o 
   0  12  11       29.80       28.96      8.73 o 
   1  12  11       20.70       17.28      6.21 o 
   2  12  11        1.37       10.60      6.99 o 
  -9   0  12      143.14      113.59     10.53 o 
  -8   0  12      207.97      168.77     13.93 o 
  -7   0  12       70.24       55.60     12.64 o 
  -6   0  12       38.90       47.92      7.20 o 
  -5   0  12       58.89       62.70      5.03 o 
  -4   0  12       43.82       36.90      4.33 o 
  -3   0  12      727.58      731.68     18.73 o 
  -2   0  12      476.57      517.98     11.99 o 
  -1   0  12      159.06      155.90      6.17 o 
   0   0  12       55.68       69.07      5.23 o 
   1   0  12      885.95      996.66     17.70 o 
   2   0  12      576.81      588.51     17.38 o 
   3   0  12     1415.52     1523.36     33.21 o 
   4   0  12     1443.27     1412.20     21.30 o 
   5   0  12       10.74       13.95      2.59 o 
   6   0  12      384.24      386.53     10.15 o 
   7   0  12        7.34       -3.46      3.46 o 
   8   0  12       17.49       17.74      6.28 o 
   9   0  12       36.05       41.56      8.32 o 
  -9   1  12       19.35       15.98      5.14 o 
  -8   1  12        6.82        6.86      3.99 o 
  -7   1  12       19.08       21.10      5.76 o 
  -6   1  12       22.31       26.92      3.41 o 
  -5   1  12       19.56       23.81      3.83 o 
  -4   1  12       60.01       55.87      3.43 o 
  -3   1  12        8.72       10.32      2.69 o 
  -2   1  12     1716.75     1845.43     19.27 o 
  -1   1  12     1392.02     1334.52     16.99 o 
   0   1  12       18.08       26.80      2.40 o 
   1   1  12        0.34        2.18      1.21 o 
   2   1  12      794.25      789.14     20.02 o 
   3   1  12       19.23       17.88      3.36 o 
   4   1  12       46.17       33.55      1.82 o 
   5   1  12       89.63       80.34      4.04 o 
   6   1  12       56.78       65.84      4.13 o 
   7   1  12      299.51      295.65      8.91 o 
   8   1  12        8.96        9.32      3.42 o 
   9   1  12       28.94       31.81      5.00 o 
  -9   2  12       89.30      102.18      7.88 o 
  -8   2  12       17.00        8.50      4.22 o 
  -7   2  12      139.90      127.15      7.29 o 
  -6   2  12      324.80      348.23      9.60 o 
  -5   2  12      749.77      704.81     17.35 o 
  -4   2  12       31.64       38.95      3.15 o 
  -3   2  12        8.46        8.10      1.84 o 
  -2   2  12      310.35      324.70      6.03 o 
  -1   2  12       40.16       65.34      3.87 o 
   0   2  12     1118.57     1170.42     14.94 o 
   1   2  12      192.40      152.79      3.50 o 
   2   2  12        3.32        1.67      1.29 o 
   3   2  12      288.22      293.99      9.55 o 
   4   2  12       93.86       87.67      3.31 o 
   5   2  12      302.99      319.06      6.23 o 
   6   2  12       65.81       57.76      3.92 o 
   7   2  12       74.82       85.84      6.12 o 
   8   2  12        1.44        3.65      3.26 o 
  -9   3  12        0.41       -3.96      3.96 o 
  -8   3  12        0.29        3.39      3.76 o 
  -7   3  12       64.96       71.99      5.00 o 
  -6   3  12       55.15       54.52      4.38 o 
  -5   3  12       33.85       38.81      4.16 o 
  -4   3  12      699.72      689.19     13.31 o 
  -3   3  12      176.13      199.47      5.90 o 
  -2   3  12      180.97      171.45      4.91 o 
  -1   3  12     1723.34     1572.86     18.14 o 
   0   3  12      173.06      149.17      4.06 o 
   1   3  12     1255.47     1210.30     15.17 o 
   2   3  12      605.05      632.21     10.73 o 
   3   3  12      733.72      714.21     14.49 o 
   4   3  12      140.36      121.03      5.52 o 
   5   3  12       19.31       15.95      2.41 o 
   6   3  12        3.08        3.61      3.74 o 
   7   3  12       11.50        9.02      3.46 o 
   8   3  12        0.00        1.73      3.24 o 
  -9   4  12       13.22        5.88      4.85 o 
  -8   4  12        0.21       -0.12      3.92 o 
  -7   4  12       44.34       39.40      4.22 o 
  -6   4  12       22.14       16.06      3.36 o 
  -5   4  12      283.47      261.49      7.67 o 
  -4   4  12       79.63       73.38      4.88 o 
  -3   4  12        7.20       14.15      2.57 o 
  -2   4  12       53.78       47.89      3.27 o 
  -1   4  12       21.45       25.32      2.91 o 
   0   4  12        0.16        2.25      1.39 o 
   1   4  12       42.22       63.83      2.93 o 
   2   4  12       59.88       66.73      3.68 o 
   3   4  12      128.59      122.91      5.35 o 
   4   4  12       68.39       77.82      3.72 o 
   5   4  12     1002.24      979.43     15.42 o 
   6   4  12       72.92       62.66      5.04 o 
   7   4  12       33.10       40.97      4.58 o 
   8   4  12       18.94       21.23      4.17 o 
  -9   5  12        6.77        5.44      6.36 o 
  -8   5  12      103.78       97.59      7.15 o 
  -7   5  12       26.76       24.79      3.98 o 
  -6   5  12      137.25      145.42      6.44 o 
  -5   5  12        1.62        3.25      2.64 o 
  -4   5  12       18.36       14.91      2.87 o 
  -3   5  12        0.51        1.94      2.29 o 
  -2   5  12      682.16      609.86     12.05 o 
  -1   5  12      309.83      274.80      5.53 o 
   0   5  12      171.42      168.19      5.71 o 
   1   5  12      411.91      397.55     10.04 o 
   2   5  12      658.06      701.91     13.89 o 
   3   5  12       24.29       35.27      4.28 o 
   4   5  12      101.40      100.24      6.05 o 
   5   5  12       41.65       34.98      4.05 o 
   6   5  12       34.84       31.00      4.46 o 
   7   5  12       38.30       44.28      5.52 o 
   8   5  12       16.99       14.36      3.91 o 
  -8   6  12       42.52       42.05      6.55 o 
  -7   6  12       28.00       13.19      3.88 o 
  -6   6  12       52.31       40.83      4.71 o 
  -5   6  12       34.18       49.18      4.56 o 
  -4   6  12        3.43       11.26      3.08 o 
  -3   6  12       24.52       30.20      3.27 o 
  -2   6  12      137.70      122.07      4.41 o 
  -1   6  12      310.81      273.72      7.94 o 
   0   6  12      722.13      678.82     14.23 o 
   1   6  12      971.56      999.16     18.81 o 
   2   6  12        0.20        5.82      4.45 o 
   3   6  12      216.25      245.89     11.79 o 
   4   6  12       21.76        5.69      3.35 o 
   5   6  12       45.56       53.43      4.88 o 
   6   6  12       62.12       71.81      5.83 o 
   7   6  12       16.86       11.76      4.63 o 
  -8   7  12       21.34       33.65      6.23 o 
  -7   7  12       11.82        8.19      5.49 o 
  -6   7  12       65.99       67.67      6.48 o 
  -5   7  12        0.02        1.76      3.45 o 
  -4   7  12      111.79      110.31      7.05 o 
  -3   7  12        0.52       -1.78      3.53 o 
  -2   7  12        0.02        0.29      3.64 o 
  -1   7  12        9.49       11.71      4.15 o 
   0   7  12      182.76      200.67      9.53 o 
   1   7  12      232.47      224.80     13.54 o 
   2   7  12     1560.54     1576.14     46.50 o 
   3   7  12      698.78      705.79     22.59 o 
   4   7  12       64.04       86.72      8.66 o 
   5   7  12       54.66       58.94      7.04 o 
   6   7  12        5.41        9.55      4.59 o 
   7   7  12       24.53       35.95      6.01 o 
  -7   8  12       15.46       15.39     16.42 o 
  -6   8  12        0.38       11.73      6.48 o 
  -5   8  12        6.81        8.39      6.21 o 
  -4   8  12        3.61       -4.37      4.37 o 
  -3   8  12      248.11      217.50     15.22 o 
  -2   8  12      108.08       89.92      7.95 o 
  -1   8  12      351.23      383.85     13.95 o 
   0   8  12      229.34      243.84     13.98 o 
   1   8  12      226.51      220.67     13.32 o 
   2   8  12        3.95       12.26      4.78 o 
   3   8  12       83.91       70.15      8.56 o 
   4   8  12       37.66       34.68      5.60 o 
   5   8  12        8.78       19.60      4.97 o 
   6   8  12       39.31       42.09      9.26 o 
  -7   9  12        3.99       19.68      8.74 o 
  -6   9  12       17.78       10.38      7.59 o 
  -5   9  12       95.28       81.44     23.43 o 
  -4   9  12       47.42       46.74      9.03 o 
  -3   9  12        7.05        2.47      5.83 o 
  -2   9  12       14.84       15.43      6.27 o 
  -1   9  12       94.60       99.39     14.38 o 
   0   9  12        0.12        0.40      4.68 o 
   1   9  12      182.87      196.84     13.76 o 
   2   9  12      126.17      138.29     11.81 o 
   3   9  12       77.29       96.49     10.46 o 
   4   9  12       34.66       41.15      8.61 o 
   5   9  12        5.33        8.75      4.81 o 
   6   9  12        0.15       -0.33      4.70 o 
  -6  10  12       40.54       38.10     10.34 o 
  -5  10  12       45.30       58.64     10.50 o 
  -4  10  12        9.70       11.25      7.41 o 
  -3  10  12        3.59        4.81      8.15 o 
  -2  10  12        0.49        4.17      7.95 o 
  -1  10  12       19.42       23.65      7.01 o 
   0  10  12       68.93       89.80     12.33 o 
   1  10  12       28.64       20.92      5.89 o 
   2  10  12        0.20       -3.67      5.02 o 
   3  10  12        4.08        7.00      6.42 o 
   4  10  12        0.26       -0.76      4.59 o 
   5  10  12        2.50        5.73      4.95 o 
  -4  11  12        0.02       -0.86      8.69 o 
  -3  11  12       51.16       31.48     12.67 o 
  -2  11  12        4.62       -6.79      6.79 o 
  -1  11  12        2.02       -1.45      5.70 o 
   0  11  12        0.00        0.92      4.88 o 
   1  11  12       47.61       36.54      7.67 o 
   2  11  12        8.00       12.45      9.33 o 
   3  11  12       20.64       24.59      8.37 o 
   4  11  12        0.72       11.44      6.97 o 
  -3  12  12        3.73        9.01     10.05 o 
  -2  12  12        0.08       -3.34      6.78 o 
  -1  12  12        1.08        2.84     11.00 o 
   0  12  12       81.82       96.59     15.69 o 
   1  12  12        0.13       -1.99      6.31 o 
   2  12  12        0.54        1.02      5.91 o 
  -9   1  13        0.18       -2.50      4.21 o 
  -8   1  13       15.56       16.19      5.08 o 
  -7   1  13      122.54      139.94      8.72 o 
  -6   1  13       15.96        7.57      3.20 o 
  -5   1  13       71.72       81.89      4.23 o 
  -4   1  13      285.10      272.82      6.90 o 
  -3   1  13       18.73       10.71      1.86 o 
  -2   1  13        8.28        9.55      1.75 o 
  -1   1  13      207.45      210.18      4.97 o 
   0   1  13     1031.63     1004.05     12.17 o 
   1   1  13      534.31      559.69     12.42 o 
   2   1  13        0.37        3.18      1.15 o 
   3   1  13      224.13      170.81      7.77 o 
   4   1  13      105.71      109.68      4.93 o 
   5   1  13       62.56       54.56      2.65 o 
   6   1  13      109.97      110.97      4.87 o 
   7   1  13        7.54        5.68      3.21 o 
   8   1  13        8.69        4.83      3.32 o 
  -9   2  13        4.02        8.04      4.43 o 
  -8   2  13       67.98       47.32      5.91 o 
  -7   2  13        2.56       -3.46      3.46 o 
  -6   2  13     1005.49      977.32     17.83 o 
  -5   2  13      899.25      887.88     16.30 o 
  -4   2  13       17.82       18.59      2.69 o 
  -3   2  13       11.83       12.16      1.99 o 
  -2   2  13      135.98      135.21      4.10 o 
  -1   2  13       18.18       18.32      1.98 o 
   0   2  13       40.84       42.01      2.76 o 
   1   2  13        6.05        4.25      1.64 o 
   2   2  13      715.27      751.82     19.28 o 
   3   2  13      104.09       98.99      6.16 o 
   4   2  13      130.57      129.99      5.26 o 
   5   2  13      301.64      325.71      6.27 o 
   6   2  13        3.01        3.88      2.26 o 
   7   2  13      107.14      102.95      5.89 o 
   8   2  13       79.77       87.65      6.49 o 
  -9   3  13        0.90       -0.14      4.27 o 
  -8   3  13        1.85        2.13      3.93 o 
  -7   3  13       10.75       11.38      3.88 o 
  -6   3  13      223.01      241.85      8.50 o 
  -5   3  13      111.36      107.40      5.87 o 
  -4   3  13       27.61       28.49      3.68 o 
  -3   3  13      106.12      117.16      6.01 o 
  -2   3  13      580.85      620.83      9.86 o 
  -1   3  13        0.48        0.89      1.37 o 
   0   3  13        5.11        6.45      1.68 o 
   1   3  13       20.83       22.91      1.97 o 
   2   3  13       36.61       32.32      3.06 o 
   3   3  13       78.84       67.80      4.15 o 
   4   3  13       29.23       28.89      2.08 o 
   5   3  13       20.56       20.22      2.53 o 
   6   3  13      207.73      205.16      7.61 o 
   7   3  13       43.94       46.27      4.58 o 
   8   3  13        6.34        4.74      3.66 o 
  -9   4  13       22.74       32.37     13.05 o 
  -8   4  13      142.69      170.52      9.06 o 
  -7   4  13        7.26       10.75      4.38 o 
  -6   4  13       21.26       23.43      3.61 o 
  -5   4  13      131.14      127.95      5.75 o 
  -4   4  13      504.91      473.76     11.19 o 
  -3   4  13      396.97      396.03      9.35 o 
  -2   4  13      269.45      340.39      7.36 o 
  -1   4  13      190.66      178.67      6.36 o 
   0   4  13       31.76       26.80      2.38 o 
   1   4  13       21.35       28.67      2.35 o 
   2   4  13       33.89       24.94      2.41 o 
   3   4  13       36.31       29.63      8.51 o 
   4   4  13       41.77       42.73      3.29 o 
   5   4  13       98.90       90.09      5.05 o 
   6   4  13       89.94       68.80      5.39 o 
   7   4  13        8.72       10.03      3.73 o 
   8   4  13        2.88        7.83      4.69 o 
  -8   5  13        0.39       -4.82      5.19 o 
  -7   5  13        5.11        4.90      3.07 o 
  -6   5  13       39.49       46.20      4.66 o 
  -5   5  13       30.00       32.16      3.80 o 
  -4   5  13      207.63      183.76      6.40 o 
  -3   5  13      560.63      524.28     10.93 o 
  -2   5  13     1636.60     1605.34     23.39 o 
  -1   5  13      166.88      168.93      4.57 o 
   0   5  13      316.68      340.87      7.73 o 
   1   5  13     3847.51     3853.31     45.76 o 
   2   5  13     1090.46     1097.33     22.49 o 
   3   5  13        0.91        1.33      3.70 o 
   4   5  13        1.24        4.74      3.55 o 
   5   5  13      121.98      152.57      6.85 o 
   6   5  13        8.36        9.37      3.56 o 
   7   5  13       51.30       42.49      5.12 o 
  -8   6  13        0.89        3.00      4.25 o 
  -7   6  13        9.72       12.21      3.98 o 
  -6   6  13        3.97       -0.20      3.26 o 
  -5   6  13       38.01       43.91      4.95 o 
  -4   6  13       21.84        7.74      3.42 o 
  -3   6  13      141.17      129.95      7.35 o 
  -2   6  13      109.41      105.79      4.67 o 
  -1   6  13        0.19        5.58      3.62 o 
   0   6  13      756.15      775.28     18.82 o 
   1   6  13       86.63       79.70      8.03 o 
   2   6  13       16.62       16.80      5.10 o 
   3   6  13      119.66      140.59      9.41 o 
   4   6  13       63.46       58.39      6.87 o 
   5   6  13       66.87       89.22      6.44 o 
   6   6  13        1.35        2.59      3.39 o 
   7   6  13        0.78       -3.39      4.29 o 
  -8   7  13        0.29       -0.82      6.18 o 
  -7   7  13        3.53        0.16      4.56 o 
  -6   7  13       73.11       71.97      8.23 o 
  -5   7  13        8.13        9.72      5.58 o 
  -4   7  13       51.09       38.54      5.97 o 
  -3   7  13       87.17       78.14      7.54 o 
  -2   7  13        5.50        9.74      4.31 o 
  -1   7  13       14.08       20.01      4.99 o 
   0   7  13       40.00       27.02      6.60 o 
   1   7  13      125.56      151.46     33.64 o 
   2   7  13      103.87       83.16     17.68 o 
   3   7  13       66.71       61.20      7.90 o 
   4   7  13        0.91       -3.29      4.10 o 
   5   7  13       50.55       73.23      7.06 o 
   6   7  13      140.54      124.68      8.69 o 
   7   7  13       14.17        9.92      5.06 o 
  -7   8  13       28.46       45.68      7.85 o 
  -6   8  13        0.02        2.37      4.65 o 
  -5   8  13       16.59        8.48      5.01 o 
  -4   8  13        8.24        9.51      4.68 o 
  -3   8  13      138.76      140.62     10.44 o 
  -2   8  13       56.80       57.02      8.93 o 
  -1   8  13      282.31      261.19     14.56 o 
   0   8  13        6.39        6.27      5.71 o 
   1   8  13        9.64       12.80      8.06 o 
   2   8  13        0.96       -0.82      4.55 o 
   3   8  13        6.77        4.83      5.19 o 
   4   8  13       54.47       58.37      8.24 o 
   5   8  13      115.69      102.46     19.76 o 
   6   8  13       22.81       25.86      5.93 o 
  -6   9  13       17.65       26.32     12.69 o 
  -5   9  13       38.70       51.44      9.94 o 
  -4   9  13        0.06       -2.44      7.23 o 
  -3   9  13        0.03       -4.36      4.36 o 
  -2   9  13       93.05       80.62     10.09 o 
  -1   9  13      228.35      203.33     14.15 o 
   0   9  13       13.86       18.87      6.41 o 
   1   9  13       14.10       19.27      5.47 o 
   2   9  13        0.37       -4.43      4.43 o 
   3   9  13       24.21       11.94      6.13 o 
   4   9  13       25.64       29.67      8.60 o 
   5   9  13        0.69        4.12      4.68 o 
  -5  10  13        2.72        7.53      9.83 o 
  -4  10  13       14.16        5.93      9.21 o 
  -3  10  13       64.83       61.44     14.27 o 
  -2  10  13       56.59       46.00      8.69 o 
  -1  10  13        0.26        0.31      5.54 o 
   0  10  13       11.30       10.48      9.03 o 
   1  10  13        8.10       19.64      6.97 o 
   2  10  13       15.08       21.40     15.93 o 
   3  10  13        0.23        2.75      5.73 o 
   4  10  13       50.64       79.79      8.55 o 
  -4  11  13       14.86       19.31     12.07 o 
  -3  11  13       22.47       27.83     11.90 o 
  -2  11  13       10.87       13.91      7.24 o 
  -1  11  13        6.82        1.90      6.41 o 
   0  11  13       77.08       76.10      9.12 o 
   1  11  13       17.78       21.67      8.01 o 
   2  11  13       58.62       42.26      9.28 o 
   3  11  13        1.79        2.04      6.22 o 
  -2  12  13        0.02       12.86      9.83 o 
  -1  12  13        9.56        8.40      7.85 o 
   0  12  13       58.34       78.98     11.79 o 
   1  12  13        0.79        0.77      8.86 o 
  -9   0  14       55.80       47.85     12.45 o 
  -8   0  14        4.16       -1.41      6.54 o 
  -7   0  14       25.67       37.42      8.24 o 
  -6   0  14        4.97        1.92      3.37 o 
  -5   0  14      284.28      300.17     10.82 o 
  -4   0  14        3.73        8.64      3.37 o 
  -3   0  14      608.43      536.01     25.86 o 
  -2   0  14     1624.93     1548.58     24.33 o 
  -1   0  14       33.10       28.40      3.43 o 
   0   0  14        6.05        2.42      2.48 o 
   1   0  14       53.91       49.01      3.51 o 
   2   0  14       15.32       24.37      3.80 o 
   3   0  14       38.98       27.91      3.36 o 
   4   0  14      411.62      389.24      8.73 o 
   5   0  14       23.32       19.61      3.05 o 
   6   0  14      293.67      299.75     10.87 o 
   7   0  14      150.73      156.30      9.06 o 
   8   0  14        0.67       -4.83      4.83 o 
  -9   1  14        1.21       -4.77      4.77 o 
  -8   1  14       49.35       46.36      6.70 o 
  -7   1  14       27.04       28.78      5.25 o 
  -6   1  14        3.10        4.02      3.01 o 
  -5   1  14      638.51      663.48     12.01 o 
  -4   1  14      154.22      158.01      5.56 o 
  -3   1  14     1059.60     1083.55     13.69 o 
  -2   1  14      184.60      180.40      4.69 o 
  -1   1  14      582.89      581.21     11.46 o 
   0   1  14      314.38      290.45      7.12 o 
   1   1  14      385.85      411.52      7.08 o 
   2   1  14      233.76      224.06      4.92 o 
   3   1  14      187.58      186.86      7.61 o 
   4   1  14     1579.41     1510.07     23.62 o 
   5   1  14       56.03       61.41      2.75 o 
   6   1  14       10.70       14.41      2.77 o 
   7   1  14        0.62       -3.55      3.92 o 
   8   1  14       20.62       17.89      4.22 o 
  -9   2  14        1.87       -1.97      5.02 o 
  -8   2  14        0.24        3.95      3.96 o 
  -7   2  14        0.30       -2.49      4.28 o 
  -6   2  14       36.71       28.53      4.11 o 
  -5   2  14     1063.75     1051.86     18.46 o 
  -4   2  14        7.99       10.10      2.45 o 
  -3   2  14      927.73      870.42     12.34 o 
  -2   2  14      368.18      347.39      6.57 o 
  -1   2  14      128.04      151.39      4.41 o 
   0   2  14      222.35      223.35      5.33 o 
   1   2  14       87.89       89.73      3.76 o 
   2   2  14      478.89      454.93      8.03 o 
   3   2  14        1.34       -2.64      2.64 o 
   4   2  14        4.35        3.70      2.55 o 
   5   2  14       22.92       27.60      2.27 o 
   6   2  14       82.98       79.59      4.88 o 
   7   2  14       65.27       67.79      6.97 o 
   8   2  14        4.22        3.94      3.42 o 
  -9   3  14       87.39       79.41      9.18 o 
  -8   3  14        2.75       -3.26      4.32 o 
  -7   3  14       10.61       15.51      4.22 o 
  -6   3  14      579.13      593.61     13.66 o 
  -5   3  14      259.78      222.05      8.13 o 
  -4   3  14      401.49      404.16     10.19 o 
  -3   3  14       11.03       17.17      2.95 o 
  -2   3  14      816.91      792.20     11.02 o 
  -1   3  14       83.29       62.40      3.20 o 
   0   3  14      350.76      309.75     10.46 o 
   1   3  14      240.41      213.45      5.83 o 
   2   3  14       46.38       45.38      2.84 o 
   3   3  14      826.46      801.86     15.99 o 
   4   3  14       29.56       32.71      5.25 o 
   5   3  14      516.12      481.86      9.03 o 
   6   3  14       76.21       72.56      6.45 o 
   7   3  14      174.86      192.59      8.16 o 
   8   3  14        4.74        8.09      3.90 o 
  -8   4  14        3.88       -0.27      4.41 o 
  -7   4  14        0.40       -1.83      3.15 o 
  -6   4  14       62.39       66.12      5.05 o 
  -5   4  14       55.58       59.12      5.16 o 
  -4   4  14        1.37        2.47      3.53 o 
  -3   4  14      295.98      326.81      8.99 o 
  -2   4  14       16.70       14.63      2.45 o 
  -1   4  14       12.65       11.81      2.99 o 
   0   4  14      693.14      705.48     10.92 o 
   1   4  14       76.33       86.97      6.15 o 
   2   4  14       11.77       13.21      2.75 o 
   3   4  14       32.41       33.87      4.49 o 
   4   4  14       46.12       44.46      3.66 o 
   5   4  14        2.19        3.55      2.20 o 
   6   4  14        8.31       11.18      4.15 o 
   7   4  14      343.94      381.51     14.96 o 
  -8   5  14        7.60       -0.39      4.67 o 
  -7   5  14        0.01       -3.14      3.14 o 
  -6   5  14        7.60        9.77      3.45 o 
  -5   5  14      223.90      207.01      9.74 o 
  -4   5  14       80.76       87.18      5.41 o 
  -3   5  14      492.65      480.94     21.69 o 
  -2   5  14       57.79       89.23      8.00 o 
  -1   5  14       45.35       44.04      3.22 o 
   0   5  14      122.41      127.36      4.66 o 
   1   5  14     1320.53     1318.37     32.20 o 
   2   5  14       35.85       24.86      5.12 o 
   3   5  14       11.29        3.86      5.93 o 
   4   5  14      124.62      116.47      8.15 o 
   5   5  14        1.08        4.03      2.90 o 
   6   5  14        1.50        4.40      3.46 o 
   7   5  14        2.12       -0.08      3.52 o 
  -8   6  14        8.29        4.02      7.21 o 
  -7   6  14      102.74      130.79      7.66 o 
  -6   6  14       33.62       33.34      5.98 o 
  -5   6  14        3.66        9.51      3.59 o 
  -4   6  14      218.60      213.73      8.53 o 
  -3   6  14      587.00      518.69     12.28 o 
  -2   6  14      712.01      646.56     21.38 o 
  -1   6  14       11.74       12.23      4.23 o 
   0   6  14     1255.45     1248.78     32.42 o 
   1   6  14       21.98       34.14      6.13 o 
   2   6  14      171.24      194.68     11.27 o 
   3   6  14       22.60       16.26      5.00 o 
   4   6  14       65.75       81.58      7.76 o 
   5   6  14       59.89       42.20      5.41 o 
   6   6  14       31.38       29.50      5.32 o 
   7   6  14        0.28        3.86      4.16 o 
  -7   7  14        7.65        3.83     11.22 o 
  -6   7  14       48.34       51.93      7.68 o 
  -5   7  14       58.77       48.62      6.93 o 
  -4   7  14      146.33      130.03      9.50 o 
  -3   7  14        3.20        8.22      4.45 o 
  -2   7  14       65.01       50.57      8.00 o 
  -1   7  14      625.17      613.36     21.96 o 
   0   7  14      541.93      540.06     23.03 o 
   1   7  14       80.32       65.01      8.21 o 
   2   7  14       12.57       15.33      5.49 o 
   3   7  14       13.77       -0.75      4.25 o 
   4   7  14       25.47       25.89      6.63 o 
   5   7  14       33.87       33.32      5.73 o 
   6   7  14        0.13        0.76      5.54 o 
  -7   8  14        2.13       -3.28      6.15 o 
  -6   8  14        3.82       -1.83      5.90 o 
  -5   8  14        3.40        0.80      6.51 o 
  -4   8  14       14.78       13.06      6.38 o 
  -3   8  14       57.50       74.75     13.83 o 
  -2   8  14       29.58       20.57      6.59 o 
  -1   8  14       14.96        3.69      5.29 o 
   0   8  14      266.54      275.34     15.35 o 
   1   8  14      372.86      411.45     18.11 o 
   2   8  14        1.70        2.45      5.07 o 
   3   8  14       72.51       92.03      9.73 o 
   4   8  14       87.80      103.37     10.30 o 
   5   8  14        0.36       -0.33      4.44 o 
   6   8  14        0.06        4.15      4.86 o 
  -6   9  14        0.31        4.59     13.91 o 
  -5   9  14        4.05       12.46      6.13 o 
  -4   9  14        6.18        1.22      5.85 o 
  -3   9  14       49.26       44.44     12.90 o 
  -2   9  14       95.33       95.07     12.99 o 
  -1   9  14        0.67       -0.15      5.46 o 
   0   9  14      206.21      206.63     14.52 o 
   1   9  14      138.92      148.03     12.46 o 
   2   9  14        5.90       -4.75      4.75 o 
   3   9  14       35.31       55.63      8.71 o 
   4   9  14       79.87       84.52      8.34 o 
   5   9  14       10.58        8.28      5.26 o 
  -5  10  14        1.09        1.83      6.14 o 
  -4  10  14        0.05       -4.64      9.47 o 
  -3  10  14       16.98       15.31      6.88 o 
  -2  10  14       11.87        8.38      6.51 o 
  -1  10  14       34.36       49.65      9.41 o 
   0  10  14       13.67       15.63      6.99 o 
   1  10  14       98.04       99.69     14.34 o 
   2  10  14        3.09        5.93      6.32 o 
   3  10  14        5.33        2.03     12.23 o 
   4  10  14        5.23        1.42      9.39 o 
  -3  11  14        4.81       -3.18      5.81 o 
  -2  11  14       30.85       18.26      8.94 o 
  -1  11  14        6.66        3.87     12.64 o 
   0  11  14       15.68       13.44      7.07 o 
   1  11  14       11.84        7.01      6.41 o 
   2  11  14        0.09       -6.34      6.34 o 
  -9   1  15        0.01       -7.06      8.30 o 
  -8   1  15       20.23       19.24     10.22 o 
  -7   1  15        7.72        8.00      6.96 o 
  -6   1  15       22.30       11.67      3.53 o 
  -5   1  15       55.94       69.43      4.38 o 
  -4   1  15      150.68      159.63      5.77 o 
  -3   1  15       31.82       25.88      2.68 o 
  -2   1  15       79.07       88.82      3.63 o 
  -1   1  15     1233.32     1191.73     15.84 o 
   0   1  15      710.78      710.47     11.10 o 
   1   1  15      213.70      217.73      5.12 o 
   2   1  15      486.23      480.04      9.88 o 
   3   1  15        4.39        3.32      2.79 o 
   4   1  15       15.01       17.14      2.61 o 
   5   1  15       61.71       61.75      4.18 o 
   6   1  15      208.74      216.09      6.85 o 
   7   1  15        6.38        8.68      3.16 o 
   8   1  15        4.52        6.62      3.76 o 
  -9   2  15       26.02       21.64     10.76 o 
  -8   2  15        5.39       21.62     13.16 o 
  -7   2  15        5.15        5.18      5.12 o 
  -6   2  15       36.43       33.03      4.47 o 
  -5   2  15        8.00        7.33      3.19 o 
  -4   2  15       30.26       26.27      3.77 o 
  -3   2  15      155.11      148.50      5.49 o 
  -2   2  15       30.45       24.18      2.45 o 
  -1   2  15     1298.76     1292.74     20.95 o 
   0   2  15      423.47      423.22      7.25 o 
   1   2  15        0.00        2.02      1.77 o 
   2   2  15       50.79       36.47      2.40 o 
   3   2  15      241.84      240.00      9.68 o 
   4   2  15       23.05       33.07      3.64 o 
   5   2  15       58.35       66.01      5.98 o 
   6   2  15       98.85       98.76      8.08 o 
   7   2  15       74.80       70.54      5.53 o 
   8   2  15       69.84       69.72      8.08 o 
  -8   3  15       65.36       48.10     12.76 o 
  -7   3  15       27.98       27.50      5.48 o 
  -6   3  15      177.29      164.85     11.87 o 
  -5   3  15      414.73      416.58     12.41 o 
  -4   3  15        0.09        3.52      2.83 o 
  -3   3  15      110.22      106.09      5.52 o 
  -2   3  15      149.74      129.12      4.42 o 
  -1   3  15      261.39      299.18      6.40 o 
   0   3  15      296.25      319.32      6.88 o 
   1   3  15        3.43        1.89      1.98 o 
   2   3  15      366.86      354.87      7.53 o 
   3   3  15       67.81       77.18      6.34 o 
   4   3  15       66.28       72.16     13.61 o 
   5   3  15      111.96      112.98      8.80 o 
   6   3  15        3.97        7.29      3.02 o 
   7   3  15      217.38      218.12      8.53 o 
  -8   4  15        6.39        6.07      5.53 o 
  -7   4  15       18.45       15.98      7.40 o 
  -6   4  15       15.18        9.58      3.58 o 
  -5   4  15      155.43      156.46      8.32 o 
  -4   4  15      189.90      171.07      9.31 o 
  -3   4  15       12.98       10.55      3.49 o 
  -2   4  15      387.22      378.44     10.82 o 
  -1   4  15      167.79      171.37      8.29 o 
   0   4  15     1059.74     1087.05     16.61 o 
   1   4  15      216.25      178.84      7.47 o 
   2   4  15      493.42      481.68     24.49 o 
   3   4  15      146.74      132.58      7.53 o 
   4   4  15        7.42       11.10      3.05 o 
   5   4  15       87.99       87.57      5.49 o 
   6   4  15      735.61      719.73     21.00 o 
   7   4  15      108.81       99.54      6.37 o 
  -8   5  15        3.29       -0.84      6.94 o 
  -7   5  15       43.30       52.23      6.30 o 
  -6   5  15      175.28      175.89     11.19 o 
  -5   5  15       62.18       43.75      5.24 o 
  -4   5  15       44.93       40.25      4.98 o 
  -3   5  15        4.49        3.91      3.99 o 
  -2   5  15       13.35        9.44      3.92 o 
  -1   5  15      818.62      779.61     23.84 o 
   0   5  15      400.06      414.45     12.60 o 
   1   5  15       18.22       22.85      5.10 o 
   2   5  15      844.03      889.70     34.62 o 
   3   5  15       40.36       27.77      7.59 o 
   4   5  15      224.22      239.41     15.50 o 
   5   5  15       24.65       33.69      4.75 o 
   6   5  15        4.05        2.98      3.50 o 
   7   5  15        2.71       -1.33      4.07 o 
  -7   6  15        5.88        7.89      5.43 o 
  -6   6  15        5.81        2.44      5.58 o 
  -5   6  15       39.80       52.73      8.89 o 
  -4   6  15      308.17      294.98     15.57 o 
  -3   6  15       60.62       34.62      7.06 o 
  -2   6  15      194.32      183.43     12.15 o 
  -1   6  15      261.16      254.99     13.69 o 
   0   6  15      231.96      225.50     12.94 o 
   1   6  15      400.51      365.01     15.35 o 
   2   6  15        1.27       -3.61      5.93 o 
   3   6  15       67.05       56.15      6.95 o 
   4   6  15        0.11        0.88      8.53 o 
   5   6  15        0.44        0.97      4.29 o 
   6   6  15        5.18        4.92      4.13 o 
  -7   7  15       29.83       34.71      8.76 o 
  -6   7  15        8.99        2.51      6.24 o 
  -5   7  15       13.94       18.12      6.84 o 
  -4   7  15       51.05       39.99     12.41 o 
  -3   7  15        4.18        4.40      5.78 o 
  -2   7  15       22.69       13.91      5.73 o 
  -1   7  15      304.35      285.58     20.08 o 
   0   7  15      401.02      420.68     18.12 o 
   1   7  15        3.26       16.44      5.76 o 
   2   7  15        0.38       -0.66      4.27 o 
   3   7  15        0.15        4.63      4.94 o 
   4   7  15       16.50       22.09      6.15 o 
   5   7  15        0.41       -0.07      3.83 o 
   6   7  15        0.02        5.28      5.06 o 
  -6   8  15       47.93       75.64     17.27 o 
  -5   8  15       16.33        9.98      7.12 o 
  -4   8  15      239.51      210.51     14.86 o 
  -3   8  15      206.90      193.83     14.16 o 
  -2   8  15        1.90        2.43      5.49 o 
  -1   8  15      126.13      128.54     11.96 o 
   0   8  15      193.89      186.70     13.28 o 
   1   8  15      132.28      103.02     10.27 o 
   2   8  15       90.36       77.50      9.29 o 
   3   8  15       29.36       15.94      6.20 o 
   4   8  15        9.85        6.60      6.01 o 
   5   8  15        5.68        2.91      4.63 o 
  -5   9  15        0.51        1.07      6.15 o 
  -4   9  15        0.18       -4.66      4.66 o 
  -3   9  15        2.07        0.14      9.11 o 
  -2   9  15        3.54       -5.42      5.42 o 
  -1   9  15       39.35       52.98      9.08 o 
   0   9  15       78.62       85.96     10.86 o 
   1   9  15       27.88       14.13      6.32 o 
   2   9  15        2.74        6.19      5.54 o 
   3   9  15        7.08        4.94      6.19 o 
   4   9  15       32.34       49.59      8.81 o 
  -4  10  15        0.15       -0.32      8.68 o 
  -3  10  15        5.19       13.34      7.02 o 
  -2  10  15        0.05        6.23      6.46 o 
  -1  10  15        7.27        6.22      9.59 o 
   0  10  15       26.47       29.80      8.74 o 
   1  10  15        7.36       11.94      9.62 o 
   2  10  15        6.09       18.60      7.05 o 
   3  10  15        1.20        1.88      5.94 o 
  -2  11  15        0.17       12.97      7.33 o 
  -1  11  15       75.10       87.21     12.35 o 
   0  11  15       26.94       30.30      8.63 o 
   1  11  15        3.87        2.02      6.45 o 
  -8   0  16        4.44        8.96     10.62 o 
  -7   0  16      149.00      175.84     20.72 o 
  -6   0  16      507.22      540.13     18.83 o 
  -5   0  16       22.02       28.45      7.42 o 
  -4   0  16       52.02       40.58      5.36 o 
  -3   0  16     1475.86     1458.94     28.52 o 
  -2   0  16      431.57      462.89     11.29 o 
  -1   0  16     1518.06     1547.03     27.71 o 
   0   0  16       27.11       21.97      3.42 o 
   1   0  16      147.61      140.21     14.37 o 
   2   0  16      104.96       78.28      5.72 o 
   3   0  16       89.40       98.68      5.90 o 
   4   0  16      181.95      140.14     17.19 o 
   5   0  16       96.16      100.12      6.21 o 
   6   0  16       26.34       25.31      4.60 o 
   7   0  16      128.15      129.49      9.13 o 
  -8   1  16        4.86        3.26      7.25 o 
  -7   1  16        0.14        1.88      6.45 o 
  -6   1  16       54.48       56.38     13.87 o 
  -5   1  16       34.75       35.66      6.70 o 
  -4   1  16      153.17      145.24      8.10 o 
  -3   1  16      854.34      872.42     15.63 o 
  -2   1  16      878.76      890.15     13.01 o 
  -1   1  16      652.56      644.03     11.83 o 
   0   1  16        1.47        9.93      2.03 o 
   1   1  16      161.25      156.31      4.63 o 
   2   1  16      375.07      355.64      7.11 o 
   3   1  16      178.63      185.80     11.19 o 
   4   1  16      134.29      134.62      5.78 o 
   5   1  16        0.04       -2.29      3.26 o 
   6   1  16      136.70      139.38      8.19 o 
   7   1  16        0.27        5.84      4.02 o 
  -8   2  16        0.66       -4.58      5.05 o 
  -7   2  16        3.48       20.20      7.79 o 
  -6   2  16      546.68      580.20     17.32 o 
  -5   2  16       97.93       96.32      7.71 o 
  -4   2  16      681.11      699.78     14.07 o 
  -3   2  16        5.52        1.82      2.63 o 
  -2   2  16      594.64      577.34     10.87 o 
  -1   2  16       53.84       55.72      3.78 o 
   0   2  16       19.90       28.16      3.77 o 
   1   2  16        2.43        4.95      2.07 o 
   2   2  16       89.73       79.14      5.27 o 
   3   2  16      424.17      374.45     12.14 o 
   4   2  16       31.72       23.74      5.75 o 
   5   2  16      141.44      122.63      7.67 o 
   6   2  16       95.17       97.85      8.27 o 
   7   2  16        1.25       -0.10      4.50 o 
  -8   3  16        1.34       -1.85     12.93 o 
  -7   3  16       71.21       52.86      9.50 o 
  -6   3  16       50.80       43.23      6.30 o 
  -5   3  16      319.22      333.38     13.00 o 
  -4   3  16        0.10        0.52      3.65 o 
  -3   3  16        6.79        4.05      3.51 o 
  -2   3  16      885.51      848.41     18.33 o 
  -1   3  16        4.15        5.33      2.61 o 
   0   3  16        0.11       -1.96      1.96 o 
   1   3  16        9.99        5.90      2.41 o 
   2   3  16      313.25      344.37      7.56 o 
   3   3  16      745.65      732.80     46.70 o 
   4   3  16       94.13      152.59     18.27 o 
   5   3  16       52.15       56.24      7.04 o 
   6   3  16       33.82        9.55      9.82 o 
   7   3  16       80.24       83.61      5.63 o 
  -8   4  16       61.51       56.33     11.08 o 
  -7   4  16        4.34        2.69      5.00 o 
  -6   4  16       95.23       90.90      6.93 o 
  -5   4  16       28.39       14.79      4.95 o 
  -4   4  16      476.13      445.14     15.09 o 
  -3   4  16      199.96      202.88     16.06 o 
  -2   4  16       12.91       16.30      4.49 o 
  -1   4  16      570.43      558.26     19.43 o 
   0   4  16      572.52      578.15     16.02 o 
   1   4  16      189.53      213.54     11.71 o 
   2   4  16       63.97       58.68      5.94 o 
   3   4  16        0.21       -0.55      4.12 o 
   4   4  16       46.58       51.99      6.64 o 
   5   4  16        6.89        1.38      2.75 o 
   6   4  16       16.60       18.49      3.85 o 
   7   4  16        6.07        8.40      5.58 o 
  -8   5  16        5.85       10.74      6.92 o 
  -7   5  16        0.16       -5.03      6.60 o 
  -6   5  16       38.82       41.11      6.32 o 
  -5   5  16      111.07      105.78      7.11 o 
  -4   5  16      311.46      306.78     14.40 o 
  -3   5  16       10.48       14.36      5.59 o 
  -2   5  16       61.77       68.43      8.38 o 
  -1   5  16        0.75       -0.08      4.16 o 
   0   5  16       12.63        2.46      8.38 o 
   1   5  16      701.45      681.08     21.22 o 
   2   5  16      205.58      218.57     13.57 o 
   3   5  16       33.36       29.41      7.96 o 
   4   5  16        0.05       -1.42      7.54 o 
   5   5  16        8.22       16.68      4.80 o 
   6   5  16       21.54       24.57      4.72 o 
  -7   6  16       29.91       33.25      7.24 o 
  -6   6  16       68.93       77.85     10.31 o 
  -5   6  16      131.26      121.22     17.97 o 
  -4   6  16        6.71        2.18      5.18 o 
  -3   6  16        2.14        0.96      4.71 o 
  -2   6  16       15.39        5.13      4.75 o 
  -1   6  16       14.52        9.01      5.09 o 
   0   6  16      175.50      203.50     17.25 o 
   1   6  16       27.76       32.51      6.39 o 
   2   6  16       12.41        7.17      4.37 o 
   3   6  16      217.76      232.95     12.20 o 
   4   6  16       14.50       23.64      5.58 o 
   5   6  16        8.64        6.12      4.21 o 
   6   6  16       16.97       20.76      4.73 o 
  -7   7  16       15.92       10.42     11.70 o 
  -6   7  16       20.79       17.39     13.73 o 
  -5   7  16      122.77      106.26     18.50 o 
  -4   7  16        7.99       12.74      6.32 o 
  -3   7  16      126.06      124.65     11.73 o 
  -2   7  16       37.93       38.04      7.69 o 
  -1   7  16      313.11      266.43     17.34 o 
   0   7  16      233.11      230.96     13.85 o 
   1   7  16       43.56       48.07      7.58 o 
   2   7  16       24.56       33.17      6.72 o 
   3   7  16       50.70       39.09      6.97 o 
   4   7  16        0.03       -2.89      8.69 o 
   5   7  16       39.22       43.45      6.09 o 
  -6   8  16        0.07       10.22      7.72 o 
  -5   8  16       40.33       45.52      9.57 o 
  -4   8  16        2.17        4.88      6.10 o 
  -3   8  16       55.95       51.20      8.72 o 
  -2   8  16        1.47       -2.76      6.00 o 
  -1   8  16      238.60      261.07     16.50 o 
   0   8  16       80.62       86.74     10.33 o 
   1   8  16      237.84      248.75     30.19 o 
   2   8  16        0.01        0.20      9.27 o 
   3   8  16        3.50        2.25      5.49 o 
   4   8  16       29.31       32.00      7.57 o 
   5   8  16        9.88       11.39      6.17 o 
  -5   9  16       14.90       15.70      7.75 o 
  -4   9  16        1.22       -0.63      5.35 o 
  -3   9  16       69.12       70.17     10.76 o 
  -2   9  16      235.06      211.85     15.76 o 
  -1   9  16        1.46        7.66      7.25 o 
   0   9  16       52.20       49.76      9.21 o 
   1   9  16        0.56        2.91      5.45 o 
   2   9  16       12.77       16.22      7.42 o 
   3   9  16        7.02       10.73      7.54 o 
   4   9  16        3.32       -3.34      7.99 o 
  -4  10  16        0.00       -5.56      8.72 o 
  -3  10  16        3.25        6.62     14.51 o 
  -2  10  16       83.07       79.17     19.59 o 
  -1  10  16       39.65       40.95     16.21 o 
   0  10  16      106.30      126.62     13.50 o 
   1  10  16        0.51        4.62      6.19 o 
   2  10  16        3.15       -0.92      5.84 o 
  -8   1  17        1.06        0.95      7.22 o 
  -7   1  17       44.36       42.58     14.78 o 
  -6   1  17      674.00      688.30     19.48 o 
  -5   1  17       11.90        9.11      3.75 o 
  -4   1  17      400.74      366.01     11.25 o 
  -3   1  17       65.45       54.48      5.32 o 
  -2   1  17        9.31        5.13      3.03 o 
  -1   1  17       17.87       27.16      4.33 o 
   0   1  17      303.66      328.75      7.42 o 
   1   1  17       72.00       55.35      3.11 o 
   2   1  17      476.51      464.24      9.15 o 
   3   1  17      117.87      145.84      7.60 o 
   4   1  17       47.05       49.05      4.17 o 
   5   1  17       48.35       44.36      6.67 o 
   6   1  17        1.10       -0.36      3.47 o 
   7   1  17       57.44       67.80      5.03 o 
  -8   2  17        0.00       -5.36      7.11 o 
  -7   2  17      234.03      228.96     16.77 o 
  -6   2  17       38.07       38.84      6.48 o 
  -5   2  17       52.56       61.49      7.01 o 
  -4   2  17      128.36      132.04     14.05 o 
  -3   2  17      893.46      908.77     18.75 o 
  -2   2  17      942.63      963.42     20.41 o 
  -1   2  17       93.06       94.62      5.13 o 
   0   2  17        6.59       10.69      2.38 o 
   1   2  17      163.95      147.49      5.41 o 
   2   2  17       54.81       43.37      3.15 o 
   3   2  17       21.52       17.15      4.12 o 
   4   2  17       57.13       53.12     12.91 o 
   5   2  17      157.65      139.70      8.59 o 
   6   2  17       52.12       41.65      6.84 o 
   7   2  17       41.02       40.60      7.49 o 
  -8   3  17       17.52       11.98      7.91 o 
  -7   3  17      112.78      124.48     13.37 o 
  -6   3  17       24.12       31.69      6.16 o 
  -5   3  17        0.59       -0.89      4.79 o 
  -4   3  17       16.99       15.42      4.68 o 
  -3   3  17        6.22        5.09      3.74 o 
  -2   3  17      101.00      105.84      6.60 o 
  -1   3  17       44.30       51.12      4.88 o 
   0   3  17       60.62       75.17      5.13 o 
   1   3  17      528.23      473.95     15.25 o 
   2   3  17        0.53        0.65      2.44 o 
   3   3  17       36.00       44.10      7.93 o 
   4   3  17        6.06        4.77      7.83 o 
   5   3  17        6.03        2.22      4.13 o 
   6   3  17       30.62       25.86      7.31 o 
   7   3  17       15.25       11.38      8.00 o 
  -8   4  17      100.20      109.64     11.41 o 
  -7   4  17       12.83        9.88      8.23 o 
  -6   4  17       18.22       13.28      4.48 o 
  -5   4  17       55.56       56.25     13.64 o 
  -4   4  17        1.19       -3.70      5.31 o 
  -3   4  17        1.55        0.92      3.79 o 
  -2   4  17      925.56      895.21     23.33 o 
  -1   4  17       45.33       47.09      7.94 o 
   0   4  17      113.23      110.66      8.99 o 
   1   4  17        8.54        6.10      3.34 o 
   2   4  17        0.02        1.09      6.16 o 
   3   4  17        2.66        2.51      3.12 o 
   4   4  17        9.25        7.36      8.62 o 
   5   4  17        1.87       -0.27      4.34 o 
   6   4  17       15.48       13.55      6.21 o 
  -7   5  17       21.35       17.88     12.05 o 
  -6   5  17        7.38       11.44      5.45 o 
  -5   5  17       38.74       39.35      5.33 o 
  -4   5  17       41.86       51.99      7.02 o 
  -3   5  17      113.60       93.02      9.86 o 
  -2   5  17       28.65       27.75      6.40 o 
  -1   5  17       29.63       26.16      5.94 o 
   0   5  17       24.41       45.50      7.62 o 
   1   5  17      843.73      858.95     25.01 o 
   2   5  17      141.94      124.84      8.89 o 
   3   5  17      347.20      334.17     13.08 o 
   4   5  17       55.22       62.26      6.04 o 
   5   5  17       30.06       31.30      4.35 o 
   6   5  17       17.48       22.31      4.52 o 
  -7   6  17        0.00        2.53      6.92 o 
  -6   6  17       25.15       21.85      9.10 o 
  -5   6  17        0.16       -5.16      5.16 o 
  -4   6  17        0.51       -0.92     10.74 o 
  -3   6  17       36.71       24.17     15.05 o 
  -2   6  17       21.94       12.07      5.89 o 
  -1   6  17        2.01       -0.11      5.75 o 
   0   6  17        0.25        1.39      5.02 o 
   1   6  17       46.81       33.76      6.65 o 
   2   6  17        0.91       -2.41      4.20 o 
   3   6  17        1.54        2.94     10.91 o 
   4   6  17       25.92       27.14      7.11 o 
   5   6  17        1.45        2.07      3.71 o 
  -6   7  17      115.97      133.62     23.76 o 
  -5   7  17        7.05       15.19      6.74 o 
  -4   7  17       45.22       39.14      8.18 o 
  -3   7  17       56.04       43.49      8.24 o 
  -2   7  17        0.43        1.55      8.33 o 
  -1   7  17        2.30       -4.81      4.81 o 
   0   7  17       51.98       47.99      8.00 o 
   1   7  17        6.24       10.27      5.34 o 
   2   7  17      140.65      135.14     10.74 o 
   3   7  17       12.88       21.84     10.02 o 
   4   7  17       56.51       78.19      8.49 o 
   5   7  17       18.76       24.64      5.35 o 
  -5   8  17       19.86       11.23      6.92 o 
  -4   8  17       15.06       13.45      7.01 o 
  -3   8  17        5.55       -1.40      5.27 o 
  -2   8  17      115.49      155.46     13.29 o 
  -1   8  17        6.47       10.27      6.47 o 
   0   8  17      200.53      208.56     15.87 o 
   1   8  17      151.18      134.56     18.49 o 
   2   8  17       10.02       21.19      6.82 o 
   3   8  17       43.25       59.02     10.74 o 
   4   8  17        2.22       -5.10      5.10 o 
  -4   9  17        0.26        2.37      6.36 o 
  -3   9  17       20.98        5.34      6.69 o 
  -2   9  17        3.33        0.83      6.15 o 
  -1   9  17       61.06       62.25     11.70 o 
   0   9  17       15.82        9.12      6.73 o 
   1   9  17        0.50       -3.94      8.21 o 
   2   9  17       35.39       37.52      8.00 o 
   3   9  17        0.65        9.11      6.40 o 
  -3  10  17       54.78       63.49     14.49 o 
  -2  10  17       14.14        7.10      7.24 o 
  -1  10  17      135.03      151.89     14.58 o 
   0  10  17       45.76       76.40     11.39 o 
   1  10  17       11.47       10.03      7.32 o 
  -8   0  18       37.97       38.15     15.28 o 
  -7   0  18       32.90       53.68     15.38 o 
  -6   0  18      695.92      774.29     40.93 o 
  -5   0  18     2965.20     3138.76     66.64 o 
  -4   0  18      744.40      770.20     45.33 o 
  -3   0  18      547.84      513.06     19.29 o 
  -2   0  18      131.36      135.40     10.24 o 
  -1   0  18       99.05      108.00      8.83 o 
   0   0  18      241.33      225.02     25.06 o 
   1   0  18      729.71      687.46     15.71 o 
   2   0  18        1.30        3.42      4.78 o 
   3   0  18       11.76       10.76      3.16 o 
   4   0  18       42.83       48.69     12.91 o 
   5   0  18       18.36       30.52     11.56 o 
   6   0  18       85.66       88.11     17.75 o 
  -8   1  18        2.21        5.07     11.33 o 
  -7   1  18       12.18       -0.17     10.26 o 
  -6   1  18        0.02        5.05      4.86 o 
  -5   1  18       84.22       74.62      6.35 o 
  -4   1  18       32.98       46.39      5.32 o 
  -3   1  18      117.26      113.35      8.10 o 
  -2   1  18      276.32      282.24      9.79 o 
  -1   1  18      304.21      274.51      9.29 o 
   0   1  18      437.85      425.52      9.81 o 
   1   1  18       13.80       11.88      2.71 o 
   2   1  18        6.93        3.10      1.84 o 
   3   1  18        1.51       -0.03      2.97 o 
   4   1  18       59.68       63.71      4.10 o 
   5   1  18        1.40        1.78      3.00 o 
   6   1  18       12.54       12.78      3.98 o 
  -8   2  18        2.96       13.08      8.56 o 
  -7   2  18       11.99       16.17      8.31 o 
  -6   2  18       18.59       23.20      5.72 o 
  -5   2  18       19.31       14.42      5.04 o 
  -4   2  18      439.73      411.61     12.25 o 
  -3   2  18       27.01       26.84      4.43 o 
  -2   2  18      232.09      227.58      8.98 o 
  -1   2  18      213.12      219.13      8.88 o 
   0   2  18      169.99      162.59      7.25 o 
   1   2  18       22.80       20.65      3.29 o 
   2   2  18        9.98       21.79      2.72 o 
   3   2  18       58.88       62.80      9.33 o 
   4   2  18        3.57        5.20      8.10 o 
   5   2  18       24.00       16.50      4.45 o 
   6   2  18        3.55       13.97      4.99 o 
  -7   3  18        3.18       -2.84      6.65 o 
  -6   3  18       14.71       11.44      4.85 o 
  -5   3  18       11.89       11.10      4.61 o 
  -4   3  18      110.89       91.09      8.08 o 
  -3   3  18       41.97       37.50      5.80 o 
  -2   3  18       40.11       42.37      4.96 o 
  -1   3  18      220.39      216.72      8.77 o 
   0   3  18      213.40      201.42     18.06 o 
   1   3  18     1207.45     1256.43     21.93 o 
   2   3  18      472.94      525.03     11.43 o 
   3   3  18        8.87        2.11      5.49 o 
   4   3  18       62.32       63.59     14.10 o 
   5   3  18       45.09       61.80      7.28 o 
   6   3  18      330.02      341.34     17.62 o 
  -7   4  18        1.91        0.48      8.79 o 
  -6   4  18        0.50       -4.31      4.31 o 
  -5   4  18       25.41       20.85      5.46 o 
  -4   4  18       24.93       18.85      9.28 o 
  -3   4  18       23.19       23.75      7.97 o 
  -2   4  18       52.78       58.25      8.71 o 
  -1   4  18       29.37       19.40     10.17 o 
   0   4  18       55.62       76.55      7.97 o 
   1   4  18      100.20      110.83     11.51 o 
   2   4  18        3.13       -3.40      3.62 o 
   3   4  18      127.46      138.62      8.47 o 
   4   4  18       15.16        3.23      7.58 o 
   5   4  18        6.75        5.96      4.99 o 
   6   4  18        0.62        7.59      5.69 o 
  -7   5  18       75.14       59.04     11.24 o 
  -6   5  18        4.72        6.87      5.16 o 
  -5   5  18        2.38        6.80      4.86 o 
  -4   5  18        0.24        3.79      4.58 o 
  -3   5  18       14.39       28.05      7.02 o 
  -2   5  18        0.74       -5.49      5.96 o 
  -1   5  18       45.54       45.69      7.51 o 
   0   5  18       19.25       20.18      5.62 o 
   1   5  18        7.03        9.46      9.05 o 
   2   5  18       49.99       41.61      6.13 o 
   3   5  18       22.30       13.82      5.23 o 
   4   5  18        7.82        9.17      4.13 o 
   5   5  18       15.36       14.17      6.10 o 
  -6   6  18        0.93        5.70      6.23 o 
  -5   6  18        3.26       -1.20      5.48 o 
  -4   6  18      175.54      215.67     14.94 o 
  -3   6  18      103.90      102.41     10.86 o 
  -2   6  18        4.74        2.99      6.85 o 
  -1   6  18       21.64       17.36      6.52 o 
   0   6  18      120.77      117.45     10.50 o 
   1   6  18        4.70        4.98      4.86 o 
   2   6  18        1.93       -0.99      8.04 o 
   3   6  18       21.97       19.07      5.40 o 
   4   6  18       56.78       48.96      6.98 o 
   5   6  18       14.85       12.40      4.23 o 
  -6   7  18       12.98       18.10     11.31 o 
  -5   7  18       67.92       69.32     10.75 o 
  -4   7  18       62.93       57.96     10.94 o 
  -3   7  18       19.33       10.45      6.57 o 
  -2   7  18        0.01        2.91      5.99 o 
  -1   7  18       28.85       21.42      6.86 o 
   0   7  18        3.37        3.97      5.49 o 
   1   7  18       32.98       42.34      7.69 o 
   2   7  18       48.22       45.68      7.48 o 
   3   7  18       24.91       23.84      6.42 o 
   4   7  18        0.81        2.83      4.80 o 
  -5   8  18       14.97       24.78     14.90 o 
  -4   8  18        0.01        1.96     10.49 o 
  -3   8  18       95.65      102.86     27.66 o 
  -2   8  18        8.85       21.14      7.76 o 
  -1   8  18       17.11        8.23      6.45 o 
   0   8  18       16.75       12.71      6.15 o 
   1   8  18        3.42       12.28      6.23 o 
   2   8  18        0.17       -4.53      6.19 o 
   3   8  18        8.83       13.87      6.50 o 
  -3   9  18        4.10       11.37      6.60 o 
  -2   9  18        7.30       11.63      7.35 o 
  -1   9  18       28.97       22.11      7.98 o 
   0   9  18        0.64       -1.96      6.13 o 
   1   9  18        4.84        3.91      6.22 o 
   2   9  18       17.92       23.65      7.41 o 
  -7   1  19        3.62        2.02      7.63 o 
  -6   1  19      126.98      135.53     17.62 o 
  -5   1  19       53.97       67.14      6.24 o 
  -4   1  19      198.57      215.76      9.91 o 
  -3   1  19      455.67      455.63     13.07 o 
  -2   1  19       53.46       63.01      5.77 o 
  -1   1  19       52.72       63.08      5.34 o 
   0   1  19       44.31       40.46      4.33 o 
   1   1  19        0.59        0.22      2.96 o 
   2   1  19       25.28       20.80      3.35 o 
   3   1  19      246.85      242.31     16.76 o 
   4   1  19      349.94      323.40     10.79 o 
   5   1  19      131.47      136.88     15.30 o 
   6   1  19       87.99       98.91      6.84 o 
  -7   2  19       49.66       50.69     10.65 o 
  -6   2  19      140.15      153.97     10.95 o 
  -5   2  19      391.06      370.40     14.51 o 
  -4   2  19       22.79       23.26      4.63 o 
  -3   2  19       28.95       26.28      4.63 o 
  -2   2  19       20.46       32.04      4.51 o 
  -1   2  19      244.82      225.62      9.74 o 
   0   2  19        8.56        2.99      4.04 o 
   1   2  19       98.47       98.48      7.06 o 
   2   2  19        5.40        2.45      2.27 o 
   3   2  19        7.73       -3.65      5.05 o 
   4   2  19        0.60       -4.51      4.51 o 
   5   2  19        3.44        5.32      6.06 o 
   6   2  19       56.18       63.56      7.20 o 
  -7   3  19       15.16       10.04     13.57 o 
  -6   3  19       15.33       10.32      5.37 o 
  -5   3  19       25.31       26.18      8.85 o 
  -4   3  19       16.69       14.48      5.01 o 
  -3   3  19        3.52       -1.30      3.72 o 
  -2   3  19       26.11       24.45      4.16 o 
  -1   3  19      198.27      180.59      8.43 o 
   0   3  19        8.27       12.73      4.22 o 
   1   3  19      344.58      378.85     13.09 o 
   2   3  19      198.31      192.12      6.82 o 
   3   3  19       28.09       22.72     10.67 o 
   4   3  19        4.58       -2.89      7.58 o 
   5   3  19        2.44        3.06      4.69 o 
   6   3  19       16.98       27.04      7.65 o 
  -7   4  19       29.53       34.87     10.06 o 
  -6   4  19      289.24      327.72     14.56 o 
  -5   4  19       28.44       20.65      5.92 o 
  -4   4  19       70.75       84.94      8.48 o 
  -3   4  19       62.60       71.10      7.52 o 
  -2   4  19      260.65      254.93     12.02 o 
  -1   4  19       83.32      103.69      9.88 o 
   0   4  19        0.03       -0.99      4.24 o 
   1   4  19        1.62       -0.51      4.12 o 
   2   4  19       53.77       43.77      9.03 o 
   3   4  19        4.75        7.60      3.44 o 
   4   4  19        0.66        7.78      8.69 o 
   5   4  19        0.75       -4.93      6.38 o 
  -6   5  19        8.99        7.29      5.77 o 
  -5   5  19        4.57        0.00      5.12 o 
  -4   5  19       28.04       26.36      6.12 o 
  -3   5  19        7.54       -2.88      8.36 o 
  -2   5  19       12.18       20.74      6.75 o 
  -1   5  19       61.02       68.47      8.82 o 
   0   5  19       28.64       23.49      6.16 o 
   1   5  19       11.80       19.10      5.59 o 
   2   5  19        0.72        2.02      4.14 o 
   3   5  19      112.08      124.00      9.61 o 
   4   5  19      115.81      117.50     19.85 o 
   5   5  19      119.71      121.15     11.15 o 
  -6   6  19       34.44       41.35      9.17 o 
  -5   6  19       28.63       53.29      9.18 o 
  -4   6  19        6.37       10.97      6.50 o 
  -3   6  19       13.70       18.08      6.90 o 
  -2   6  19       18.72       18.00      6.51 o 
  -1   6  19        1.19        2.09      5.17 o 
   0   6  19        7.81       13.82      5.77 o 
   1   6  19        8.24       -1.49      4.68 o 
   2   6  19        2.76        5.29      4.62 o 
   3   6  19       12.73       18.63      9.80 o 
   4   6  19       11.24       13.93      4.82 o 
  -5   7  19        0.58       -4.12      5.67 o 
  -4   7  19        1.04       -3.04      6.14 o 
  -3   7  19        0.79       -2.85      8.99 o 
  -2   7  19        2.23        2.69      6.98 o 
  -1   7  19        1.02       -3.81      5.05 o 
   0   7  19        1.33        5.77      5.65 o 
   1   7  19       22.41       25.06     11.57 o 
   2   7  19       35.35       34.02      7.13 o 
   3   7  19       56.03       75.67     12.95 o 
   4   7  19       49.71       54.89      9.19 o 
  -4   8  19        5.63       22.28      8.19 o 
  -3   8  19        6.68        6.08      6.89 o 
  -2   8  19        2.72        1.95      6.41 o 
  -1   8  19      153.67      182.18     14.43 o 
   0   8  19      413.39      439.33     46.26 o 
   1   8  19       35.75       32.84      8.00 o 
   2   8  19        0.04        1.60      5.47 o 
  -2   9  19       38.74       24.50      8.28 o 
  -1   9  19      164.83      165.09     15.10 o 
   0   9  19       58.84       51.27     10.06 o 
   1   9  19        2.18        6.77      6.58 o 
  -7   0  20        3.69       -0.79     10.57 o 
  -6   0  20       56.85       42.67     13.51 o 
  -5   0  20      128.58      112.84     11.07 o 
  -4   0  20       35.21       29.54      7.09 o 
  -3   0  20       27.33       31.89      6.82 o 
  -2   0  20      233.51      239.78     13.99 o 
  -1   0  20      172.81      160.52     11.19 o 
   0   0  20      190.70      185.30     11.31 o 
   1   0  20       14.12        4.57      6.52 o 
   2   0  20       41.96       43.88     12.77 o 
   3   0  20       33.25       54.69     13.33 o 
   4   0  20        3.29       15.01     10.10 o 
   5   0  20       62.90       36.15     12.74 o 
  -7   1  20        0.53        1.82      7.68 o 
  -6   1  20        0.09        2.03      7.16 o 
  -5   1  20        0.16       -1.55      3.72 o 
  -4   1  20       52.64       49.52      5.68 o 
  -3   1  20       12.34       15.27      4.08 o 
  -2   1  20       67.69       64.51      5.91 o 
  -1   1  20       27.98       23.11      4.11 o 
   0   1  20      149.47      130.09     10.03 o 
   1   1  20       12.52       15.50      4.50 o 
   2   1  20      278.43      264.62     10.01 o 
   3   1  20       19.48       19.00      6.94 o 
   4   1  20       15.40        4.93      3.31 o 
   5   1  20      102.61      103.08     24.13 o 
  -7   2  20        5.65        8.89     12.81 o 
  -6   2  20      103.33      143.24     14.70 o 
  -5   2  20       96.44      113.52      9.53 o 
  -4   2  20       24.17       16.58      4.48 o 
  -3   2  20        1.45        0.67      3.19 o 
  -2   2  20       15.11       10.55      3.67 o 
  -1   2  20      363.87      336.12     11.05 o 
   0   2  20      137.50      142.94      7.41 o 
   1   2  20      122.46      135.05      8.25 o 
   2   2  20       49.63       50.41      5.03 o 
   3   2  20        8.91        4.48     11.22 o 
   4   2  20        0.12        0.48      4.90 o 
   5   2  20       25.58       24.43      4.77 o 
  -6   3  20        6.69       -0.03      5.08 o 
  -5   3  20       34.60       29.91      6.56 o 
  -4   3  20       10.31       11.12      6.24 o 
  -3   3  20       59.65       52.08      6.89 o 
  -2   3  20        6.94        8.29      3.69 o 
  -1   3  20       61.13       75.24      6.25 o 
   0   3  20       17.13        2.15      3.77 o 
   1   3  20       30.41       28.24      5.19 o 
   2   3  20       14.64        4.99      6.43 o 
   3   3  20      131.38      137.70     20.20 o 
   4   3  20      102.70      121.25     19.66 o 
   5   3  20      124.75      135.01     13.83 o 
  -6   4  20        2.20       13.73      5.69 o 
  -5   4  20        0.36        1.51      4.76 o 
  -4   4  20        7.45       10.15      4.87 o 
  -3   4  20      282.50      270.00     12.66 o 
  -2   4  20      141.53      157.66     14.97 o 
  -1   4  20      198.95      205.51     13.26 o 
   0   4  20       77.04       73.22      8.50 o 
   1   4  20      110.07      126.02      9.69 o 
   2   4  20        9.07       10.44      7.42 o 
   3   4  20       40.03       38.64     12.74 o 
   4   4  20       37.49       79.81     16.57 o 
   5   4  20       12.13       17.98      8.51 o 
  -6   5  20        0.31       -3.87      5.36 o 
  -5   5  20        8.38        5.29      5.21 o 
  -4   5  20        8.32        7.72      5.18 o 
  -3   5  20      134.37      143.22     12.59 o 
  -2   5  20       13.12        5.53      5.57 o 
  -1   5  20       69.61       73.71     25.66 o 
   0   5  20        3.54        8.33      5.22 o 
   1   5  20        6.79        5.29      4.78 o 
   2   5  20        0.02        5.41      4.36 o 
   3   5  20       10.47        9.83      4.60 o 
   4   5  20        1.00        2.37      9.80 o 
  -5   6  20       13.29        8.89      6.94 o 
  -4   6  20       93.90      118.53     33.74 o 
  -3   6  20      107.47      113.77     12.26 o 
  -2   6  20      225.36      247.79     27.16 o 
  -1   6  20       20.06       26.44      7.27 o 
   0   6  20       28.42       26.67     11.32 o 
   1   6  20       25.32       23.35     13.46 o 
   2   6  20        2.42       -2.08      4.48 o 
   3   6  20       16.12       14.74      9.15 o 
   4   6  20        0.05       -0.49      4.64 o 
  -4   7  20       12.89       15.68      7.28 o 
  -3   7  20        0.53       -1.08      5.72 o 
  -2   7  20        2.55        6.50      6.34 o 
  -1   7  20        0.03       -0.24      5.20 o 
   0   7  20       67.68       71.36     11.59 o 
   1   7  20       92.14       97.38     13.05 o 
   2   7  20       97.84      102.30     10.56 o 
   3   7  20       59.16       67.11     14.06 o 
  -3   8  20        7.78        3.77      6.70 o 
  -2   8  20        2.98        1.80      8.11 o 
  -1   8  20        5.88        9.35     14.40 o 
   0   8  20        0.13        6.19      6.32 o 
   1   8  20        8.04        7.74      6.56 o 
  -6   1  21       28.64       10.17      7.57 o 
  -5   1  21       47.45       50.56      6.26 o 
  -4   1  21       12.64        7.73      5.71 o 
  -3   1  21       11.51        6.81      4.33 o 
  -2   1  21        1.38        2.47      3.44 o 
  -1   1  21       98.37      103.98      6.88 o 
   0   1  21       33.51       38.39      4.75 o 
   1   1  21        3.12       14.48      3.95 o 
   2   1  21       59.39       44.43      9.56 o 
   3   1  21       87.43       97.80     12.62 o 
   4   1  21      115.39      128.25      7.33 o 
   5   1  21       97.01       97.06     13.50 o 
  -6   2  21       92.74       85.53     12.60 o 
  -5   2  21       64.86       79.99      8.70 o 
  -4   2  21        7.76       12.33      4.51 o 
  -3   2  21       86.04      108.17     10.13 o 
  -2   2  21       16.66       14.34      6.03 o 
  -1   2  21       15.72       13.22      3.91 o 
   0   2  21       83.15       98.41     11.38 o 
   1   2  21      157.00      155.95      9.03 o 
   2   2  21      143.84      130.82     15.48 o 
   3   2  21       36.94       38.24     22.90 o 
   4   2  21        1.30        1.10      3.58 o 
   5   2  21        0.70       -3.51      4.72 o 
  -6   3  21        6.56        4.68      6.80 o 
  -5   3  21        0.04       -4.61      4.61 o 
  -4   3  21       34.23       16.71      5.44 o 
  -3   3  21       16.41       17.25      8.31 o 
  -2   3  21      150.96      183.69      9.25 o 
  -1   3  21       59.99       63.29      8.24 o 
   0   3  21        4.42        4.18      4.18 o 
   1   3  21       48.08       57.70      8.67 o 
   2   3  21        4.71        7.79      3.76 o 
   3   3  21       20.15       11.75     10.10 o 
   4   3  21        0.10       -6.44      6.44 o 
  -5   4  21        1.75        9.96      5.58 o 
  -4   4  21        0.07       -4.18      4.18 o 
  -3   4  21       22.05       41.20      8.20 o 
  -2   4  21       64.82       74.38      9.69 o 
  -1   4  21        0.30       -4.45      4.45 o 
   0   4  21       70.85       75.88      9.06 o 
   1   4  21      249.14      275.34     16.08 o 
   2   4  21      302.56      342.03     25.87 o 
   3   4  21       86.72       87.61     18.17 o 
   4   4  21       37.64       40.42     12.64 o 
  -5   5  21        3.64       13.74      6.63 o 
  -4   5  21       17.57       36.98     11.77 o 
  -3   5  21       12.89        8.98      6.30 o 
  -2   5  21        9.61        5.76      5.56 o 
  -1   5  21       26.82       33.91      7.70 o 
   0   5  21       52.19       49.71      8.08 o 
   1   5  21       30.46       21.80      6.28 o 
   2   5  21       96.92      108.15      9.37 o 
   3   5  21      126.97      149.52      9.37 o 
  -4   6  21       69.17       83.88     11.54 o 
  -3   6  21       27.36       21.78      8.09 o 
  -2   6  21        0.70       -4.27      5.05 o 
  -1   6  21        0.06       -3.34      5.71 o 
   0   6  21        2.97       -1.13      5.52 o 
   1   6  21        1.10       -3.21      4.93 o 
   2   6  21        3.83       -4.41      4.41 o 
   3   6  21       19.48       26.62      6.33 o 
  -3   7  21       41.52       61.28     10.60 o 
  -2   7  21        3.20       -4.61      7.25 o 
  -1   7  21        6.63        8.14      6.30 o 
   0   7  21        6.46       -1.47      8.25 o 
   1   7  21        0.14       -1.97      6.00 o 
  -6   0  22        9.23        8.27     10.79 o 
  -5   0  22        1.72       -1.96      5.94 o 
  -4   0  22       18.47       31.74      7.55 o 
  -3   0  22       47.10       54.55      8.85 o 
  -2   0  22      166.27      185.62     13.24 o 
  -1   0  22      233.86      227.47     13.86 o 
   0   0  22      337.03      341.51     15.94 o 
   1   0  22      347.90      393.71     16.06 o 
   2   0  22      269.56      255.49     26.06 o 
   3   0  22       88.66       79.42     17.11 o 
   4   0  22        0.31       14.25     10.44 o 
  -6   1  22       50.63       53.18     11.17 o 
  -5   1  22       13.79        8.41      4.92 o 
  -4   1  22        7.74        9.25      4.32 o 
  -3   1  22       25.19       19.95      4.69 o 
  -2   1  22        0.44       -3.21      3.21 o 
  -1   1  22       15.03       12.20      3.95 o 
   0   1  22        6.01        6.43      3.38 o 
   1   1  22       30.78       18.47      5.33 o 
   2   1  22        0.44       10.48      7.05 o 
   3   1  22       43.32       52.45     10.14 o 
   4   1  22       48.42       37.31      9.53 o 
  -5   2  22      137.17      129.48     19.91 o 
  -4   2  22        3.04        1.75      8.49 o 
  -3   2  22        8.98       10.93      4.43 o 
  -2   2  22        5.85        7.92      3.79 o 
  -1   2  22      161.90      166.45      8.83 o 
   0   2  22       30.41       39.57      6.13 o 
   1   2  22       19.93       11.64      4.65 o 
   2   2  22       30.93       40.29      4.97 o 
   3   2  22        0.10        0.33      6.02 o 
   4   2  22       45.61       46.61      5.92 o 
  -5   3  22      126.77      132.98     10.98 o 
  -4   3  22        0.01        4.57      4.88 o 
  -3   3  22        0.44        7.09      4.99 o 
  -2   3  22       11.73       12.60      4.96 o 
  -1   3  22       46.66       47.54      7.94 o 
   0   3  22       18.92       14.06      5.04 o 
   1   3  22      186.96      197.15     12.81 o 
   2   3  22      166.99      194.24     13.73 o 
   3   3  22      114.59      108.83     19.46 o 
  -5   4  22       13.29       15.48      6.72 o 
  -4   4  22        2.79        6.31      5.30 o 
  -3   4  22        0.37       -0.84      4.71 o 
  -2   4  22       24.21       16.63      6.63 o 
  -1   4  22       10.50        2.36      5.13 o 
   0   4  22       32.54       43.28      7.81 o 
   1   4  22       42.70       36.28      9.22 o 
   2   4  22        3.64       -4.07      6.51 o 
   3   4  22        0.07       -2.67      7.63 o 
  -4   5  22       26.08       14.47      7.85 o 
  -3   5  22       17.77       31.92      8.15 o 
  -2   5  22       37.94       31.83     16.59 o 
  -1   5  22       25.40       15.13      6.81 o 
   0   5  22        3.00       -0.53      5.62 o 
   1   5  22        0.00       -0.61      6.73 o 
   2   5  22        4.74        8.05      5.22 o 
  -3   6  22       45.80       57.25     10.49 o 
  -2   6  22       13.77       16.82      6.92 o 
  -1   6  22      105.48      114.57     12.09 o 
   0   6  22       63.24       66.22      9.44 o 
   1   6  22        7.21        1.72      5.84 o 
  -5   1  23       13.95       14.37      6.22 o 
  -4   1  23        3.67       10.54      4.74 o 
  -3   1  23       11.04        6.85      4.10 o 
  -2   1  23        3.72        2.42      3.89 o 
  -1   1  23        5.08        0.94      3.40 o 
   0   1  23       79.08       87.39      6.63 o 
   1   1  23      353.89      347.57     13.57 o 
   2   1  23      191.40      171.16     16.69 o 
   3   1  23       27.08       33.58      9.52 o 
  -5   2  23      115.41      122.74     15.53 o 
  -4   2  23       18.31       14.02      4.81 o 
  -3   2  23        3.87        3.93      4.19 o 
  -2   2  23       44.33       49.75      6.23 o 
  -1   2  23       10.23       14.17      4.45 o 
   0   2  23       68.03       55.41      7.09 o 
   1   2  23      376.87      401.43     15.96 o 
   2   2  23      172.34      187.40     10.22 o 
   3   2  23       53.00       54.88     11.27 o 
  -4   3  23        2.84        1.64      5.77 o 
  -3   3  23        5.17        8.56      5.54 o 
  -2   3  23       14.55        7.15      4.86 o 
  -1   3  23       14.63        9.60      5.45 o 
   0   3  23        4.72        3.29      4.58 o 
   1   3  23       23.72       28.91      7.96 o 
   2   3  23        4.02        6.57      4.16 o 
  -4   4  23        0.25        0.94      6.39 o 
  -3   4  23       17.53       10.90      6.22 o 
  -2   4  23       23.56       16.58      6.99 o 
  -1   4  23       11.97        5.06     10.91 o 
   0   4  23       25.68       37.86     10.84 o 
   1   4  23       96.64      131.13     19.61 o 
   2   4  23       62.53       79.87     12.41 o 
  -3   5  23        9.41        6.53      6.79 o 
  -2   5  23       23.75       33.57      8.11 o 
  -1   5  23        4.25        3.38      6.00 o 
   0   5  23        1.05       -3.29      5.51 o 
   1   5  23       20.21       42.03      7.60 o 
  -4   0  24       80.04       78.37     11.44 o 
  -3   0  24       29.76       25.02     12.20 o 
  -2   0  24       91.32       90.39     11.19 o 
  -1   0  24       54.79       66.55      9.26 o 
   0   0  24       42.99       65.86     10.89 o 
   1   0  24        7.96       10.84     11.36 o 
   2   0  24        0.14       12.84     12.05 o 
  -4   1  24       58.91       63.27      7.14 o 
  -3   1  24       16.68       11.29      4.70 o 
  -2   1  24        0.05       -3.01      3.92 o 
  -1   1  24        0.35        6.05      3.94 o 
   0   1  24       69.38       69.35      6.62 o 
   1   1  24       96.47      119.04     20.06 o 
   2   1  24       72.65       86.19     13.36 o 
  -3   2  24       66.58       78.61      7.83 o 
  -2   2  24       15.14       11.88      4.40 o 
  -1   2  24       11.35        8.37      4.31 o 
   0   2  24        3.71       12.32      5.31 o 
   1   2  24       10.24       21.03      5.35 o 
  -3   3  24       88.35      103.26     13.10 o 
  -2   3  24       58.70       73.90      8.56 o 
  -1   3  24        8.67        4.86      6.01 o 
   0   3  24       13.40       19.04      8.70 o 
   1   3  24        0.32       -3.95      5.95 o 
  -2   4  24        2.15        4.19      6.27 o 
  -1   4  24       53.17       53.81      9.15 o 
   0   4  24       78.27      102.12     11.09 o 
  -2   1  25       11.72        8.41      6.08 o 
  -1   1  25        9.45        7.39      4.55 o 
   0   1  25      135.73      154.16     11.02 o 
  -1   2  25      216.77      281.26     21.22 o 
                                                 
